# Supplementary material for: How chimpanzees (Pan troglodytes) share the spoils with collaborators and bystanders
Source: PLoS One. 2019 Sep 23;14(9):e0222795. doi: 10.1371/journal.pone.0222795 (PMC6756536; doi:10.1371/journal.pone.0222795)
Supplement: S1 Data — Supporting data files. (XLSX) [file pone.0222795.s002.xlsx]

## Sheet: Begging %
triad	individual	condition	trial	begging-type	rank	role	proximity	begging
1_Indi+Baluku+Namukisa	Indi	solo	1	Sitting	1	Captor	0	0
1_Indi+Baluku+Namukisa	Indi	solo	4	Sitting	1	Captor	0	0
1_Indi+Baluku+Namukisa	Indi	solo	6	Sitting	1	Captor	0	0
1_Indi+Baluku+Namukisa	Indi	solo	7	Sitting	1	Captor	0	0
1_Indi+Baluku+Namukisa	Indi	solo	9	Sitting	1	Captor	0	0
1_Indi+Baluku+Namukisa	Indi	solo	10	Sitting	1	Captor	0	0
1_Indi+Baluku+Namukisa	Indi	cooperation	2	Sitting	1	Captor	0	0
1_Indi+Baluku+Namukisa	Indi	cooperation	3	Sitting	1	Captor	0	0
1_Indi+Baluku+Namukisa	Indi	cooperation	5	Sitting	1	Captor	0	0
1_Indi+Baluku+Namukisa	Indi	cooperation	8	Sitting	1	Captor	0	0
1_Indi+Baluku+Namukisa	Indi	cooperation	11	Sitting	1	Captor	0	0
1_Indi+Baluku+Namukisa	Indi	cooperation	12	Sitting	1	Captor	0	0
1_Indi+Baluku+Namukisa	Baluku	solo	1	Sitting	2	Non-Helper	1	66.58
1_Indi+Baluku+Namukisa	Baluku	solo	4	Sitting	2	Non-Helper	1	79.14
1_Indi+Baluku+Namukisa	Baluku	solo	6	Sitting	2	Non-Helper	1	63.64
1_Indi+Baluku+Namukisa	Baluku	solo	7	Sitting	2	Non-Helper	1	81.6
1_Indi+Baluku+Namukisa	Baluku	solo	9	Sitting	2	Non-Helper	2	3.75
1_Indi+Baluku+Namukisa	Baluku	solo	10	Sitting	2	Non-Helper	1	55.08
1_Indi+Baluku+Namukisa	Baluku	cooperation	2	Sitting	2	Helper	1	53.27
1_Indi+Baluku+Namukisa	Baluku	cooperation	3	Sitting	2	Helper	1	62
1_Indi+Baluku+Namukisa	Baluku	cooperation	5	Sitting	2	Helper	1	65.88
1_Indi+Baluku+Namukisa	Baluku	cooperation	8	Sitting	2	Helper	1	20.02
1_Indi+Baluku+Namukisa	Baluku	cooperation	11	Sitting	2	Helper	1	62.26
1_Indi+Baluku+Namukisa	Baluku	cooperation	12	Sitting	2	Helper	1	27.59
1_Indi+Baluku+Namukisa	Namukisa	solo	1	Sitting	3	Non-Helper	3	78.01
1_Indi+Baluku+Namukisa	Namukisa	solo	4	Sitting	3	Non-Helper	3	31.65
1_Indi+Baluku+Namukisa	Namukisa	solo	6	Sitting	3	Non-Helper	3	57.06
1_Indi+Baluku+Namukisa	Namukisa	solo	7	Sitting	3	Non-Helper	3	12.03
1_Indi+Baluku+Namukisa	Namukisa	solo	9	Sitting	3	Non-Helper	3	15.85
1_Indi+Baluku+Namukisa	Namukisa	solo	10	Sitting	3	Non-Helper	3	77.69
1_Indi+Baluku+Namukisa	Namukisa	cooperation	2	Sitting	3	Non-Helper	1	17.81
1_Indi+Baluku+Namukisa	Namukisa	cooperation	3	Sitting	3	Non-Helper	3	0
1_Indi+Baluku+Namukisa	Namukisa	cooperation	5	Sitting	3	Non-Helper	2	4.43
1_Indi+Baluku+Namukisa	Namukisa	cooperation	8	Sitting	3	Non-Helper	3	56.78
1_Indi+Baluku+Namukisa	Namukisa	cooperation	11	Sitting	3	Non-Helper	3	0
1_Indi+Baluku+Namukisa	Namukisa	cooperation	12	Sitting	3	Non-Helper	3	65.24
2_Asega+Kalema+Okech	Asega	cooperation	1	Sitting	1	Helper	3	16.21
2_Asega+Kalema+Okech	Asega	cooperation	4	Sitting	1	Helper	1	34.01
2_Asega+Kalema+Okech	Asega	cooperation	6	Sitting	1	Helper	2	1.3
2_Asega+Kalema+Okech	Asega	cooperation	7	Sitting	1	Helper	1	24.76
2_Asega+Kalema+Okech	Asega	cooperation	9	Sitting	1	Helper	1	2.18
2_Asega+Kalema+Okech	Asega	cooperation	10	Sitting	1	Helper	1	3.55
2_Asega+Kalema+Okech	Asega	solo	2	Sitting	1	Non-Helper	1	0.89
2_Asega+Kalema+Okech	Asega	solo	3	Sitting	1	Non-Helper	1	43.57
2_Asega+Kalema+Okech	Asega	solo	5	Sitting	1	Non-Helper	1	0
2_Asega+Kalema+Okech	Asega	solo	8	Sitting	1	Non-Helper	1	3.7
2_Asega+Kalema+Okech	Asega	solo	11	Sitting	1	Non-Helper	1	9.3
2_Asega+Kalema+Okech	Asega	solo	12	Sitting	1	Non-Helper	1	3.33
2_Asega+Kalema+Okech	Kalema	cooperation	1	Sitting	2	Captor	0	0
2_Asega+Kalema+Okech	Kalema	cooperation	4	Sitting	2	Captor	0	0
2_Asega+Kalema+Okech	Kalema	cooperation	6	Sitting	2	Captor	0	0
2_Asega+Kalema+Okech	Kalema	cooperation	7	Sitting	2	Captor	0	0
2_Asega+Kalema+Okech	Kalema	cooperation	9	Sitting	2	Captor	0	0
2_Asega+Kalema+Okech	Kalema	cooperation	10	Sitting	2	Captor	0	0
2_Asega+Kalema+Okech	Kalema	solo	2	Sitting	2	Captor	0	0
2_Asega+Kalema+Okech	Kalema	solo	3	Sitting	2	Captor	0	0
2_Asega+Kalema+Okech	Kalema	solo	5	Sitting	2	Captor	0	0
2_Asega+Kalema+Okech	Kalema	solo	8	Sitting	2	Captor	0	0
2_Asega+Kalema+Okech	Kalema	solo	11	Sitting	2	Captor	0	0
2_Asega+Kalema+Okech	Kalema	solo	12	Sitting	2	Captor	0	0
2_Asega+Kalema+Okech	Okech	cooperation	1	Sitting	3	Non-Helper	3	0
2_Asega+Kalema+Okech	Okech	cooperation	4	Sitting	3	Non-Helper	3	0
2_Asega+Kalema+Okech	Okech	cooperation	6	Sitting	3	Non-Helper	3	0
2_Asega+Kalema+Okech	Okech	cooperation	7	Sitting	3	Non-Helper	2	0
2_Asega+Kalema+Okech	Okech	cooperation	9	Sitting	3	Non-Helper	3	0
2_Asega+Kalema+Okech	Okech	cooperation	10	Sitting	3	Non-Helper	3	0
2_Asega+Kalema+Okech	Okech	solo	2	Sitting	3	Non-Helper	2	0
2_Asega+Kalema+Okech	Okech	solo	3	Sitting	3	Non-Helper	3	0
2_Asega+Kalema+Okech	Okech	solo	5	Sitting	3	Non-Helper	3	0
2_Asega+Kalema+Okech	Okech	solo	8	Sitting	3	Non-Helper	3	0
2_Asega+Kalema+Okech	Okech	solo	11	Sitting	3	Non-Helper	3	0
2_Asega+Kalema+Okech	Okech	solo	12	Sitting	3	Non-Helper	3	0
3_Nkumwa+Umutama+Bili	Nkumwa	cooperation	2	Sitting	1	Helper	1	17.2
3_Nkumwa+Umutama+Bili	Nkumwa	cooperation	5	Sitting	1	Helper	1	12.33
3_Nkumwa+Umutama+Bili	Nkumwa	cooperation	8	Sitting	1	Helper	1	43.67
3_Nkumwa+Umutama+Bili	Nkumwa	cooperation	10	Sitting	1	Helper	1	25.21
3_Nkumwa+Umutama+Bili	Nkumwa	cooperation	11	Sitting	1	Helper	1	38.02
3_Nkumwa+Umutama+Bili	Nkumwa	solo	3	Sitting	1	Non-Helper	1	31.66
3_Nkumwa+Umutama+Bili	Nkumwa	solo	4	Sitting	1	Non-Helper	1	11.15
3_Nkumwa+Umutama+Bili	Nkumwa	solo	6	Sitting	1	Non-Helper	1	33.24
3_Nkumwa+Umutama+Bili	Nkumwa	solo	7	Sitting	1	Non-Helper	1	31.77
3_Nkumwa+Umutama+Bili	Nkumwa	solo	9	Sitting	1	Non-Helper	1	7.02
3_Nkumwa+Umutama+Bili	Nkumwa	solo	12	Sitting	1	Non-Helper	1	18.02
3_Nkumwa+Umutama+Bili	Umutama	cooperation	2	Sitting	2	Captor	0	0
3_Nkumwa+Umutama+Bili	Umutama	cooperation	5	Sitting	2	Captor	0	0
3_Nkumwa+Umutama+Bili	Umutama	cooperation	8	Sitting	2	Captor	0	0
3_Nkumwa+Umutama+Bili	Umutama	cooperation	10	Sitting	2	Captor	0	0
3_Nkumwa+Umutama+Bili	Umutama	cooperation	11	Sitting	2	Captor	0	0
3_Nkumwa+Umutama+Bili	Umutama	solo	3	Sitting	2	Captor	0	0
3_Nkumwa+Umutama+Bili	Umutama	solo	4	Sitting	2	Captor	0	0
3_Nkumwa+Umutama+Bili	Umutama	solo	6	Sitting	2	Captor	0	0
3_Nkumwa+Umutama+Bili	Umutama	solo	7	Sitting	2	Captor	0	0
3_Nkumwa+Umutama+Bili	Umutama	solo	9	Sitting	2	Captor	0	0
3_Nkumwa+Umutama+Bili	Umutama	solo	12	Sitting	2	Captor	0	0
3_Nkumwa+Umutama+Bili	Bili	cooperation	2	Sitting	3	Non-Helper	1	41.4
3_Nkumwa+Umutama+Bili	Bili	cooperation	5	Sitting	3	Non-Helper	3	0
3_Nkumwa+Umutama+Bili	Bili	cooperation	8	Sitting	3	Non-Helper	3	30.11
3_Nkumwa+Umutama+Bili	Bili	cooperation	10	Sitting	3	Non-Helper	1	36.95
3_Nkumwa+Umutama+Bili	Bili	cooperation	11	Sitting	3	Non-Helper	3	10.43
3_Nkumwa+Umutama+Bili	Bili	solo	3	Sitting	3	Non-Helper	0	45.14
3_Nkumwa+Umutama+Bili	Bili	solo	4	Sitting	3	Non-Helper	2	49.01
3_Nkumwa+Umutama+Bili	Bili	solo	6	Sitting	3	Non-Helper	3	31.32
3_Nkumwa+Umutama+Bili	Bili	solo	7	Sitting	3	Non-Helper	3	12.85
3_Nkumwa+Umutama+Bili	Bili	solo	9	Sitting	3	Non-Helper	3	0
3_Nkumwa+Umutama+Bili	Bili	solo	12	Sitting	3	Non-Helper	3	0
4_Umugenzi+Yoyo+Bwambale	Umugenzi	cooperation	3	Sitting	1	Captor	0	0
4_Umugenzi+Yoyo+Bwambale	Umugenzi	cooperation	4	Sitting	1	Helper	1	1.95
4_Umugenzi+Yoyo+Bwambale	Umugenzi	cooperation	6	Sitting	1	Captor	0	0
4_Umugenzi+Yoyo+Bwambale	Umugenzi	cooperation	7	Sitting	1	Helper	1	5.87
4_Umugenzi+Yoyo+Bwambale	Umugenzi	cooperation	9	Sitting	1	Captor	0	0
4_Umugenzi+Yoyo+Bwambale	Umugenzi	cooperation	12	Sitting	1	Non-Helper	2	0.49
4_Umugenzi+Yoyo+Bwambale	Umugenzi	solo	1	Sitting	1	Captor	0	0
4_Umugenzi+Yoyo+Bwambale	Umugenzi	solo	2	Sitting	1	Captor	0	0
4_Umugenzi+Yoyo+Bwambale	Umugenzi	solo	5	Sitting	1	Captor	0	0
4_Umugenzi+Yoyo+Bwambale	Umugenzi	solo	8	Sitting	1	Captor	0	0
4_Umugenzi+Yoyo+Bwambale	Umugenzi	solo	10	Sitting	1	Non-Helper	1	7.06
4_Umugenzi+Yoyo+Bwambale	Umugenzi	solo	11	Sitting	1	Non-Helper	3	41.71
4_Umugenzi+Yoyo+Bwambale	Yoyo	cooperation	3	Sitting	2	Non-Helper	3	0
4_Umugenzi+Yoyo+Bwambale	Yoyo	cooperation	4	Sitting	2	Non-Helper	3	0
4_Umugenzi+Yoyo+Bwambale	Yoyo	cooperation	6	Sitting	2	Non-Helper	3	14.83
4_Umugenzi+Yoyo+Bwambale	Yoyo	cooperation	7	Sitting	2	Non-Helper	3	0
4_Umugenzi+Yoyo+Bwambale	Yoyo	cooperation	9	Sitting	2	Helper	3	46.49
4_Umugenzi+Yoyo+Bwambale	Yoyo	cooperation	12	Sitting	2	Helper	2	1.1
4_Umugenzi+Yoyo+Bwambale	Yoyo	solo	1	Sitting	2	Non-Helper	3	22.69
4_Umugenzi+Yoyo+Bwambale	Yoyo	solo	2	Sitting	2	Non-Helper	3	0
4_Umugenzi+Yoyo+Bwambale	Yoyo	solo	5	Sitting	2	Non-Helper	3	0
4_Umugenzi+Yoyo+Bwambale	Yoyo	solo	8	Sitting	2	Non-Helper	3	25.7
4_Umugenzi+Yoyo+Bwambale	Yoyo	solo	10	Sitting	2	Non-Helper	1	7.02
4_Umugenzi+Yoyo+Bwambale	Yoyo	solo	11	Sitting	2	Non-Helper	3	0
4_Umugenzi+Yoyo+Bwambale	Bwambale	cooperation	3	Sitting	3	Helper	2	2.04
4_Umugenzi+Yoyo+Bwambale	Bwambale	cooperation	4	Sitting	3	Captor	0	0
4_Umugenzi+Yoyo+Bwambale	Bwambale	cooperation	6	Sitting	3	Helper	2	5.97
4_Umugenzi+Yoyo+Bwambale	Bwambale	cooperation	7	Sitting	3	Captor	0	0
4_Umugenzi+Yoyo+Bwambale	Bwambale	cooperation	9	Sitting	3	Non-Helper	3	56.33
4_Umugenzi+Yoyo+Bwambale	Bwambale	cooperation	12	Sitting	3	Captor	0	0
4_Umugenzi+Yoyo+Bwambale	Bwambale	solo	1	Sitting	3	Non-Helper	3	5.26
4_Umugenzi+Yoyo+Bwambale	Bwambale	solo	2	Sitting	3	Non-Helper	3	10.41
4_Umugenzi+Yoyo+Bwambale	Bwambale	solo	5	Sitting	3	Non-Helper	1	89.3
4_Umugenzi+Yoyo+Bwambale	Bwambale	solo	8	Sitting	3	Non-Helper	1	81.6
4_Umugenzi+Yoyo+Bwambale	Bwambale	solo	10	Sitting	3	Captor	0	0
4_Umugenzi+Yoyo+Bwambale	Bwambale	solo	11	Sitting	3	Captor	0	0
5_Yoyo+Nkumwa+Sally	Yoyo	cooperation	1	Sitting	1	Non-Helper	1	0
5_Yoyo+Nkumwa+Sally	Yoyo	cooperation	4	Sitting	1	Non-Helper	3	0
5_Yoyo+Nkumwa+Sally	Yoyo	cooperation	7	Sitting	1	Non-Helper	3	2.5
5_Yoyo+Nkumwa+Sally	Yoyo	cooperation	8	Sitting	1	Non-Helper	3	0
5_Yoyo+Nkumwa+Sally	Yoyo	cooperation	10	Sitting	1	Non-Helper	3	0
5_Yoyo+Nkumwa+Sally	Yoyo	cooperation	11	Sitting	1	Non-Helper	3	0
5_Yoyo+Nkumwa+Sally	Yoyo	solo	2	Sitting	1	Non-Helper	3	0
5_Yoyo+Nkumwa+Sally	Yoyo	solo	3	Sitting	1	Non-Helper	2	0
5_Yoyo+Nkumwa+Sally	Yoyo	solo	5	Sitting	1	Non-Helper	3	0
5_Yoyo+Nkumwa+Sally	Yoyo	solo	6	Sitting	1	Non-Helper	3	0
5_Yoyo+Nkumwa+Sally	Yoyo	solo	9	Sitting	1	Non-Helper	3	0
5_Yoyo+Nkumwa+Sally	Yoyo	solo	12	Sitting	1	Non-Helper	3	0
5_Yoyo+Nkumwa+Sally	Nkumwa	cooperation	1	Sitting	2	Helper	1	58.75
5_Yoyo+Nkumwa+Sally	Nkumwa	cooperation	4	Sitting	2	Helper	1	39.37
5_Yoyo+Nkumwa+Sally	Nkumwa	cooperation	7	Sitting	2	Helper	1	80.83
5_Yoyo+Nkumwa+Sally	Nkumwa	cooperation	8	Sitting	2	Helper	1	49.1
5_Yoyo+Nkumwa+Sally	Nkumwa	cooperation	10	Sitting	2	Helper	1	67.09
5_Yoyo+Nkumwa+Sally	Nkumwa	cooperation	11	Sitting	2	Helper	1	17.87
5_Yoyo+Nkumwa+Sally	Nkumwa	solo	2	Sitting	2	Non-Helper	1	24.88
5_Yoyo+Nkumwa+Sally	Nkumwa	solo	3	Sitting	2	Non-Helper	1	60.9
5_Yoyo+Nkumwa+Sally	Nkumwa	solo	5	Sitting	2	Non-Helper	1	80.4
5_Yoyo+Nkumwa+Sally	Nkumwa	solo	6	Sitting	2	Non-Helper	1	19.43
5_Yoyo+Nkumwa+Sally	Nkumwa	solo	9	Sitting	2	Non-Helper	3	54.87
5_Yoyo+Nkumwa+Sally	Nkumwa	solo	12	Sitting	2	Non-Helper	1	68.31
5_Yoyo+Nkumwa+Sally	Sally	cooperation	1	Sitting	3	Captor	0	0
5_Yoyo+Nkumwa+Sally	Sally	cooperation	4	Sitting	3	Captor	0	0
5_Yoyo+Nkumwa+Sally	Sally	cooperation	7	Sitting	3	Captor	0	0
5_Yoyo+Nkumwa+Sally	Sally	cooperation	8	Sitting	3	Captor	0	0
5_Yoyo+Nkumwa+Sally	Sally	cooperation	10	Sitting	3	Captor	0	0
5_Yoyo+Nkumwa+Sally	Sally	cooperation	11	Sitting	3	Captor	0	0
5_Yoyo+Nkumwa+Sally	Sally	solo	2	Sitting	3	Captor	0	0
5_Yoyo+Nkumwa+Sally	Sally	solo	3	Sitting	3	Captor	0	0
5_Yoyo+Nkumwa+Sally	Sally	solo	5	Sitting	3	Captor	0	0
5_Yoyo+Nkumwa+Sally	Sally	solo	6	Sitting	3	Captor	0	0
5_Yoyo+Nkumwa+Sally	Sally	solo	9	Sitting	3	Captor	0	0
5_Yoyo+Nkumwa+Sally	Sally	solo	12	Sitting	3	Captor	0	0
6_Kalema+Umutama+Namukisa	Kalema	cooperation	3	Sitting	1	Captor	0	0
6_Kalema+Umutama+Namukisa	Kalema	cooperation	5	Sitting	1	Captor	0	0
6_Kalema+Umutama+Namukisa	Kalema	cooperation	12	Sitting	1	Captor	0	0
6_Kalema+Umutama+Namukisa	Kalema	cooperation	13	Sitting	1	Captor	0	0
6_Kalema+Umutama+Namukisa	Kalema	cooperation	14	Sitting	1	Captor	0	0
6_Kalema+Umutama+Namukisa	Kalema	solo	1	Sitting	1	Captor	0	0
6_Kalema+Umutama+Namukisa	Kalema	solo	4	Sitting	1	Captor	0	0
6_Kalema+Umutama+Namukisa	Kalema	solo	7	Sitting	1	Captor	0	0
6_Kalema+Umutama+Namukisa	Kalema	solo	8	Sitting	1	Captor	0	0
6_Kalema+Umutama+Namukisa	Kalema	solo	10	Sitting	1	Captor	0	0
6_Kalema+Umutama+Namukisa	Kalema	solo	11	Sitting	1	Captor	0	0
6_Kalema+Umutama+Namukisa	Umutama	cooperation	3	Sitting	2	Non-Helper	3	0
6_Kalema+Umutama+Namukisa	Umutama	cooperation	5	Sitting	2	Non-Helper	3	0
6_Kalema+Umutama+Namukisa	Umutama	cooperation	12	Sitting	2	Non-Helper	2	1.67
6_Kalema+Umutama+Namukisa	Umutama	cooperation	13	Sitting	2	Non-Helper	2	0
6_Kalema+Umutama+Namukisa	Umutama	cooperation	14	Sitting	2	Non-Helper	3	0
6_Kalema+Umutama+Namukisa	Umutama	solo	1	Sitting	2	Non-Helper	3	0
6_Kalema+Umutama+Namukisa	Umutama	solo	4	Sitting	2	Non-Helper	3	0
6_Kalema+Umutama+Namukisa	Umutama	solo	7	Sitting	2	Non-Helper	3	0
6_Kalema+Umutama+Namukisa	Umutama	solo	8	Sitting	2	Non-Helper	3	0
6_Kalema+Umutama+Namukisa	Umutama	solo	10	Sitting	2	Non-Helper	3	0
6_Kalema+Umutama+Namukisa	Umutama	solo	11	Sitting	2	Non-Helper	3	0
6_Kalema+Umutama+Namukisa	Namukisa	cooperation	3	Sitting	3	Helper	2	84.55
6_Kalema+Umutama+Namukisa	Namukisa	cooperation	5	Sitting	3	Helper	3	19.52
6_Kalema+Umutama+Namukisa	Namukisa	cooperation	12	Sitting	3	Helper	1	75.62
6_Kalema+Umutama+Namukisa	Namukisa	cooperation	13	Sitting	3	Helper	3	77.1
6_Kalema+Umutama+Namukisa	Namukisa	cooperation	14	Sitting	3	Helper	2	92.41
6_Kalema+Umutama+Namukisa	Namukisa	solo	1	Sitting	3	Non-Helper	3	35.96
6_Kalema+Umutama+Namukisa	Namukisa	solo	4	Sitting	3	Non-Helper	3	79.56
6_Kalema+Umutama+Namukisa	Namukisa	solo	7	Sitting	3	Non-Helper	3	9.27
6_Kalema+Umutama+Namukisa	Namukisa	solo	8	Sitting	3	Non-Helper	3	4.45
6_Kalema+Umutama+Namukisa	Namukisa	solo	10	Sitting	3	Non-Helper	3	11.67
6_Kalema+Umutama+Namukisa	Namukisa	solo	11	Sitting	3	Non-Helper	3	31.77
7_Okech+Indi+Umugenzi	Okech	cooperation	1	Sitting	1	Captor	0	0
7_Okech+Indi+Umugenzi	Okech	cooperation	6	Sitting	1	Captor	0	0
7_Okech+Indi+Umugenzi	Okech	cooperation	7	Sitting	1	Captor	0	0
7_Okech+Indi+Umugenzi	Okech	cooperation	9	Sitting	1	Captor	0	0
7_Okech+Indi+Umugenzi	Okech	cooperation	12	Sitting	1	Captor	0	0
7_Okech+Indi+Umugenzi	Okech	cooperation	13	Sitting	1	Captor	0	0
7_Okech+Indi+Umugenzi	Okech	solo	3	Sitting	1	Captor	0	0
7_Okech+Indi+Umugenzi	Okech	solo	4	Sitting	1	Captor	0	0
7_Okech+Indi+Umugenzi	Okech	solo	5	Sitting	1	Captor	0	0
7_Okech+Indi+Umugenzi	Okech	solo	8	Sitting	1	Captor	0	0
7_Okech+Indi+Umugenzi	Okech	solo	10	Sitting	1	Captor	0	0
7_Okech+Indi+Umugenzi	Okech	solo	11	Sitting	1	Captor	0	0
7_Okech+Indi+Umugenzi	Indi	cooperation	1	Sitting	2	Non-Helper	3	0
7_Okech+Indi+Umugenzi	Indi	cooperation	6	Sitting	2	Non-Helper	2	0
7_Okech+Indi+Umugenzi	Indi	cooperation	7	Sitting	2	Helper	2	0
7_Okech+Indi+Umugenzi	Indi	cooperation	9	Sitting	2	Helper	2	0
7_Okech+Indi+Umugenzi	Indi	cooperation	12	Sitting	2	Helper	1	0
7_Okech+Indi+Umugenzi	Indi	cooperation	13	Sitting	2	Helper	2	0
7_Okech+Indi+Umugenzi	Indi	solo	3	Sitting	2	Non-Helper	3	0
7_Okech+Indi+Umugenzi	Indi	solo	4	Sitting	2	Non-Helper	3	9.22
7_Okech+Indi+Umugenzi	Indi	solo	5	Sitting	2	Non-Helper	3	0.45
7_Okech+Indi+Umugenzi	Indi	solo	8	Sitting	2	Non-Helper	3	0
7_Okech+Indi+Umugenzi	Indi	solo	10	Sitting	2	Non-Helper	3	1.01
7_Okech+Indi+Umugenzi	Indi	solo	11	Sitting	2	Non-Helper	3	0
7_Okech+Indi+Umugenzi	Umugenzi	cooperation	1	Sitting	3	Helper	3	0
7_Okech+Indi+Umugenzi	Umugenzi	cooperation	6	Sitting	3	Helper	1	4.24
7_Okech+Indi+Umugenzi	Umugenzi	cooperation	7	Sitting	3	Non-Helper	1	2.4
7_Okech+Indi+Umugenzi	Umugenzi	cooperation	9	Sitting	3	Non-Helper	1	0.58
7_Okech+Indi+Umugenzi	Umugenzi	cooperation	12	Sitting	3	Non-Helper	1	3.75
7_Okech+Indi+Umugenzi	Umugenzi	cooperation	13	Sitting	3	Non-Helper	3	0
7_Okech+Indi+Umugenzi	Umugenzi	solo	3	Sitting	3	Non-Helper	3	0
7_Okech+Indi+Umugenzi	Umugenzi	solo	4	Sitting	3	Non-Helper	3	3.86
7_Okech+Indi+Umugenzi	Umugenzi	solo	5	Sitting	3	Non-Helper	2	5.97
7_Okech+Indi+Umugenzi	Umugenzi	solo	8	Sitting	3	Non-Helper	3	0
7_Okech+Indi+Umugenzi	Umugenzi	solo	10	Sitting	3	Non-Helper	2	2.2
7_Okech+Indi+Umugenzi	Umugenzi	solo	11	Sitting	3	Non-Helper	3	0
8_Baluku+Bili+Bwambale	Baluku	cooperation	5	Sitting	1	Captor	0	0
8_Baluku+Bili+Bwambale	Baluku	cooperation	13	Sitting	1	Captor	0	0
8_Baluku+Bili+Bwambale	Baluku	solo	1	Sitting	1	Captor	0	0
8_Baluku+Bili+Bwambale	Baluku	solo	2	Sitting	1	Non-Helper	1	0
8_Baluku+Bili+Bwambale	Baluku	solo	6	Sitting	1	Captor	0	0
8_Baluku+Bili+Bwambale	Baluku	solo	7	Sitting	1	Captor	0	0
8_Baluku+Bili+Bwambale	Baluku	solo	9	Sitting	1	Captor	0	0
8_Baluku+Bili+Bwambale	Baluku	solo	12	Sitting	1	Captor	0	0
8_Baluku+Bili+Bwambale	Bili	cooperation	5	Sitting	2	Non-Helper	3	0
8_Baluku+Bili+Bwambale	Bili	cooperation	13	Sitting	2	Non-Helper	3	10.74
8_Baluku+Bili+Bwambale	Bili	solo	1	Sitting	2	Non-Helper	3	0
8_Baluku+Bili+Bwambale	Bili	solo	2	Sitting	2	Non-Helper	3	0
8_Baluku+Bili+Bwambale	Bili	solo	6	Sitting	2	Non-Helper	3	0
8_Baluku+Bili+Bwambale	Bili	solo	7	Sitting	2	Non-Helper	3	0
8_Baluku+Bili+Bwambale	Bili	solo	9	Sitting	2	Non-Helper	3	0
8_Baluku+Bili+Bwambale	Bili	solo	12	Sitting	2	Non-Helper	3	0
8_Baluku+Bili+Bwambale	Bwambale	cooperation	5	Sitting	3	Helper	2	35.92
8_Baluku+Bili+Bwambale	Bwambale	cooperation	13	Sitting	3	Helper	1	61.5
8_Baluku+Bili+Bwambale	Bwambale	solo	1	Sitting	3	Non-Helper	3	2.77
8_Baluku+Bili+Bwambale	Bwambale	solo	2	Sitting	3	Non-Helper	0	0
8_Baluku+Bili+Bwambale	Bwambale	solo	6	Sitting	3	Non-Helper	3	0
8_Baluku+Bili+Bwambale	Bwambale	solo	7	Sitting	3	Non-Helper	3	5.1
8_Baluku+Bili+Bwambale	Bwambale	solo	9	Sitting	3	Non-Helper	3	0
8_Baluku+Bili+Bwambale	Bwambale	solo	12	Sitting	3	Non-Helper	3	38.43
1_Indi+Baluku+Namukisa	Indi	solo	1	Reach	1	Captor	0	0
1_Indi+Baluku+Namukisa	Indi	solo	4	Reach	1	Captor	0	0
1_Indi+Baluku+Namukisa	Indi	solo	6	Reach	1	Captor	0	0
1_Indi+Baluku+Namukisa	Indi	solo	7	Reach	1	Captor	0	0
1_Indi+Baluku+Namukisa	Indi	solo	9	Reach	1	Captor	0	0
1_Indi+Baluku+Namukisa	Indi	solo	10	Reach	1	Captor	0	0
1_Indi+Baluku+Namukisa	Indi	cooperation	2	Reach	1	Captor	0	0
1_Indi+Baluku+Namukisa	Indi	cooperation	3	Reach	1	Captor	0	0
1_Indi+Baluku+Namukisa	Indi	cooperation	5	Reach	1	Captor	0	0
1_Indi+Baluku+Namukisa	Indi	cooperation	8	Reach	1	Captor	0	0
1_Indi+Baluku+Namukisa	Indi	cooperation	11	Reach	1	Captor	0	0
1_Indi+Baluku+Namukisa	Indi	cooperation	12	Reach	1	Captor	0	0
1_Indi+Baluku+Namukisa	Baluku	solo	1	Reach	2	Non-Helper	1	3.61
1_Indi+Baluku+Namukisa	Baluku	solo	4	Reach	2	Non-Helper	1	2.9
1_Indi+Baluku+Namukisa	Baluku	solo	6	Reach	2	Non-Helper	1	0
1_Indi+Baluku+Namukisa	Baluku	solo	7	Reach	2	Non-Helper	1	0.81
1_Indi+Baluku+Namukisa	Baluku	solo	9	Reach	2	Non-Helper	2	0
1_Indi+Baluku+Namukisa	Baluku	solo	10	Reach	2	Non-Helper	1	0
1_Indi+Baluku+Namukisa	Baluku	cooperation	2	Reach	2	Helper	1	0.91
1_Indi+Baluku+Namukisa	Baluku	cooperation	3	Reach	2	Helper	1	0
1_Indi+Baluku+Namukisa	Baluku	cooperation	5	Reach	2	Helper	1	0
1_Indi+Baluku+Namukisa	Baluku	cooperation	8	Reach	2	Helper	1	0
1_Indi+Baluku+Namukisa	Baluku	cooperation	11	Reach	2	Helper	1	1.9
1_Indi+Baluku+Namukisa	Baluku	cooperation	12	Reach	2	Helper	1	0.28
1_Indi+Baluku+Namukisa	Namukisa	solo	1	Reach	3	Non-Helper	3	0
1_Indi+Baluku+Namukisa	Namukisa	solo	4	Reach	3	Non-Helper	3	0
1_Indi+Baluku+Namukisa	Namukisa	solo	6	Reach	3	Non-Helper	3	0
1_Indi+Baluku+Namukisa	Namukisa	solo	7	Reach	3	Non-Helper	3	0
1_Indi+Baluku+Namukisa	Namukisa	solo	9	Reach	3	Non-Helper	3	0
1_Indi+Baluku+Namukisa	Namukisa	solo	10	Reach	3	Non-Helper	3	0
1_Indi+Baluku+Namukisa	Namukisa	cooperation	2	Reach	3	Non-Helper	1	0
1_Indi+Baluku+Namukisa	Namukisa	cooperation	3	Reach	3	Non-Helper	3	0
1_Indi+Baluku+Namukisa	Namukisa	cooperation	5	Reach	3	Non-Helper	2	0
1_Indi+Baluku+Namukisa	Namukisa	cooperation	8	Reach	3	Non-Helper	3	0.86
1_Indi+Baluku+Namukisa	Namukisa	cooperation	11	Reach	3	Non-Helper	3	0
1_Indi+Baluku+Namukisa	Namukisa	cooperation	12	Reach	3	Non-Helper	3	0
2_Asega+Kalema+Okech	Asega	cooperation	1	Reach	1	Helper	3	0
2_Asega+Kalema+Okech	Asega	cooperation	4	Reach	1	Helper	1	4.69
2_Asega+Kalema+Okech	Asega	cooperation	6	Reach	1	Helper	2	5.64
2_Asega+Kalema+Okech	Asega	cooperation	7	Reach	1	Helper	1	4.49
2_Asega+Kalema+Okech	Asega	cooperation	9	Reach	1	Helper	1	0
2_Asega+Kalema+Okech	Asega	cooperation	10	Reach	1	Helper	1	0.91
2_Asega+Kalema+Okech	Asega	solo	2	Reach	1	Non-Helper	1	1.16
2_Asega+Kalema+Okech	Asega	solo	3	Reach	1	Non-Helper	1	4.81
2_Asega+Kalema+Okech	Asega	solo	5	Reach	1	Non-Helper	1	1.67
2_Asega+Kalema+Okech	Asega	solo	8	Reach	1	Non-Helper	1	0.91
2_Asega+Kalema+Okech	Asega	solo	11	Reach	1	Non-Helper	1	0
2_Asega+Kalema+Okech	Asega	solo	12	Reach	1	Non-Helper	1	0
2_Asega+Kalema+Okech	Kalema	cooperation	1	Reach	2	Captor	0	0
2_Asega+Kalema+Okech	Kalema	cooperation	4	Reach	2	Captor	0	0
2_Asega+Kalema+Okech	Kalema	cooperation	6	Reach	2	Captor	0	0
2_Asega+Kalema+Okech	Kalema	cooperation	7	Reach	2	Captor	0	0
2_Asega+Kalema+Okech	Kalema	cooperation	9	Reach	2	Captor	0	0
2_Asega+Kalema+Okech	Kalema	cooperation	10	Reach	2	Captor	0	0
2_Asega+Kalema+Okech	Kalema	solo	2	Reach	2	Captor	0	0
2_Asega+Kalema+Okech	Kalema	solo	3	Reach	2	Captor	0	0
2_Asega+Kalema+Okech	Kalema	solo	5	Reach	2	Captor	0	0
2_Asega+Kalema+Okech	Kalema	solo	8	Reach	2	Captor	0	0
2_Asega+Kalema+Okech	Kalema	solo	11	Reach	2	Captor	0	0
2_Asega+Kalema+Okech	Kalema	solo	12	Reach	2	Captor	0	0
2_Asega+Kalema+Okech	Okech	cooperation	1	Reach	3	Non-Helper	3	0
2_Asega+Kalema+Okech	Okech	cooperation	4	Reach	3	Non-Helper	3	0
2_Asega+Kalema+Okech	Okech	cooperation	6	Reach	3	Non-Helper	3	0
2_Asega+Kalema+Okech	Okech	cooperation	7	Reach	3	Non-Helper	2	0
2_Asega+Kalema+Okech	Okech	cooperation	9	Reach	3	Non-Helper	3	0
2_Asega+Kalema+Okech	Okech	cooperation	10	Reach	3	Non-Helper	3	0
2_Asega+Kalema+Okech	Okech	solo	2	Reach	3	Non-Helper	2	0
2_Asega+Kalema+Okech	Okech	solo	3	Reach	3	Non-Helper	3	0
2_Asega+Kalema+Okech	Okech	solo	5	Reach	3	Non-Helper	3	0
2_Asega+Kalema+Okech	Okech	solo	8	Reach	3	Non-Helper	3	0
2_Asega+Kalema+Okech	Okech	solo	11	Reach	3	Non-Helper	3	0
2_Asega+Kalema+Okech	Okech	solo	12	Reach	3	Non-Helper	3	0
3_Nkumwa+Umutama+Bili	Nkumwa	cooperation	2	Reach	1	Helper	1	11.68
3_Nkumwa+Umutama+Bili	Nkumwa	cooperation	5	Reach	1	Helper	1	15.36
3_Nkumwa+Umutama+Bili	Nkumwa	cooperation	8	Reach	1	Helper	1	12.07
3_Nkumwa+Umutama+Bili	Nkumwa	cooperation	10	Reach	1	Helper	1	20.48
3_Nkumwa+Umutama+Bili	Nkumwa	cooperation	11	Reach	1	Helper	1	18.9
3_Nkumwa+Umutama+Bili	Nkumwa	solo	3	Reach	1	Non-Helper	1	14.03
3_Nkumwa+Umutama+Bili	Nkumwa	solo	4	Reach	1	Non-Helper	1	6.77
3_Nkumwa+Umutama+Bili	Nkumwa	solo	6	Reach	1	Non-Helper	1	16.7
3_Nkumwa+Umutama+Bili	Nkumwa	solo	7	Reach	1	Non-Helper	1	14
3_Nkumwa+Umutama+Bili	Nkumwa	solo	9	Reach	1	Non-Helper	1	10.35
3_Nkumwa+Umutama+Bili	Nkumwa	solo	12	Reach	1	Non-Helper	1	9.36
3_Nkumwa+Umutama+Bili	Umutama	cooperation	2	Reach	2	Captor	0	0
3_Nkumwa+Umutama+Bili	Umutama	cooperation	5	Reach	2	Captor	0	0
3_Nkumwa+Umutama+Bili	Umutama	cooperation	8	Reach	2	Captor	0	0
3_Nkumwa+Umutama+Bili	Umutama	cooperation	10	Reach	2	Captor	0	0
3_Nkumwa+Umutama+Bili	Umutama	cooperation	11	Reach	2	Captor	0	0
3_Nkumwa+Umutama+Bili	Umutama	solo	3	Reach	2	Captor	0	0
3_Nkumwa+Umutama+Bili	Umutama	solo	4	Reach	2	Captor	0	0
3_Nkumwa+Umutama+Bili	Umutama	solo	6	Reach	2	Captor	0	0
3_Nkumwa+Umutama+Bili	Umutama	solo	7	Reach	2	Captor	0	0
3_Nkumwa+Umutama+Bili	Umutama	solo	9	Reach	2	Captor	0	0
3_Nkumwa+Umutama+Bili	Umutama	solo	12	Reach	2	Captor	0	0
3_Nkumwa+Umutama+Bili	Bili	cooperation	2	Reach	3	Non-Helper	1	0
3_Nkumwa+Umutama+Bili	Bili	cooperation	5	Reach	3	Non-Helper	3	0
3_Nkumwa+Umutama+Bili	Bili	cooperation	8	Reach	3	Non-Helper	3	0
3_Nkumwa+Umutama+Bili	Bili	cooperation	10	Reach	3	Non-Helper	1	0
3_Nkumwa+Umutama+Bili	Bili	cooperation	11	Reach	3	Non-Helper	3	0
3_Nkumwa+Umutama+Bili	Bili	solo	3	Reach	3	Non-Helper	0	0
3_Nkumwa+Umutama+Bili	Bili	solo	4	Reach	3	Non-Helper	2	2.98
3_Nkumwa+Umutama+Bili	Bili	solo	6	Reach	3	Non-Helper	3	0
3_Nkumwa+Umutama+Bili	Bili	solo	7	Reach	3	Non-Helper	3	0
3_Nkumwa+Umutama+Bili	Bili	solo	9	Reach	3	Non-Helper	3	0
3_Nkumwa+Umutama+Bili	Bili	solo	12	Reach	3	Non-Helper	3	0
4_Umugenzi+Yoyo+Bwambale	Umugenzi	cooperation	3	Reach	1	Captor	0	0
4_Umugenzi+Yoyo+Bwambale	Umugenzi	cooperation	4	Reach	1	Helper	1	0
4_Umugenzi+Yoyo+Bwambale	Umugenzi	cooperation	6	Reach	1	Captor	0	0
4_Umugenzi+Yoyo+Bwambale	Umugenzi	cooperation	7	Reach	1	Helper	1	0
4_Umugenzi+Yoyo+Bwambale	Umugenzi	cooperation	9	Reach	1	Captor	0	0
4_Umugenzi+Yoyo+Bwambale	Umugenzi	cooperation	12	Reach	1	Non-Helper	2	0
4_Umugenzi+Yoyo+Bwambale	Umugenzi	solo	1	Reach	1	Captor	0	0
4_Umugenzi+Yoyo+Bwambale	Umugenzi	solo	2	Reach	1	Captor	0	0
4_Umugenzi+Yoyo+Bwambale	Umugenzi	solo	5	Reach	1	Captor	0	0
4_Umugenzi+Yoyo+Bwambale	Umugenzi	solo	8	Reach	1	Captor	0	0
4_Umugenzi+Yoyo+Bwambale	Umugenzi	solo	10	Reach	1	Non-Helper	1	0
4_Umugenzi+Yoyo+Bwambale	Umugenzi	solo	11	Reach	1	Non-Helper	3	0
4_Umugenzi+Yoyo+Bwambale	Yoyo	cooperation	3	Reach	2	Non-Helper	3	0
4_Umugenzi+Yoyo+Bwambale	Yoyo	cooperation	4	Reach	2	Non-Helper	3	0
4_Umugenzi+Yoyo+Bwambale	Yoyo	cooperation	6	Reach	2	Non-Helper	3	1.48
4_Umugenzi+Yoyo+Bwambale	Yoyo	cooperation	7	Reach	2	Non-Helper	3	0
4_Umugenzi+Yoyo+Bwambale	Yoyo	cooperation	9	Reach	2	Helper	3	3.61
4_Umugenzi+Yoyo+Bwambale	Yoyo	cooperation	12	Reach	2	Helper	2	0.6
4_Umugenzi+Yoyo+Bwambale	Yoyo	solo	1	Reach	2	Non-Helper	3	0
4_Umugenzi+Yoyo+Bwambale	Yoyo	solo	2	Reach	2	Non-Helper	3	0
4_Umugenzi+Yoyo+Bwambale	Yoyo	solo	5	Reach	2	Non-Helper	3	0
4_Umugenzi+Yoyo+Bwambale	Yoyo	solo	8	Reach	2	Non-Helper	3	4.89
4_Umugenzi+Yoyo+Bwambale	Yoyo	solo	10	Reach	2	Non-Helper	1	2.62
4_Umugenzi+Yoyo+Bwambale	Yoyo	solo	11	Reach	2	Non-Helper	3	0
4_Umugenzi+Yoyo+Bwambale	Bwambale	cooperation	3	Reach	3	Helper	2	0
4_Umugenzi+Yoyo+Bwambale	Bwambale	cooperation	4	Reach	3	Captor	0	0
4_Umugenzi+Yoyo+Bwambale	Bwambale	cooperation	6	Reach	3	Helper	2	0
4_Umugenzi+Yoyo+Bwambale	Bwambale	cooperation	7	Reach	3	Captor	0	0
4_Umugenzi+Yoyo+Bwambale	Bwambale	cooperation	9	Reach	3	Non-Helper	3	0
4_Umugenzi+Yoyo+Bwambale	Bwambale	cooperation	12	Reach	3	Captor	0	0
4_Umugenzi+Yoyo+Bwambale	Bwambale	solo	1	Reach	3	Non-Helper	3	0
4_Umugenzi+Yoyo+Bwambale	Bwambale	solo	2	Reach	3	Non-Helper	3	0
4_Umugenzi+Yoyo+Bwambale	Bwambale	solo	5	Reach	3	Non-Helper	1	0
4_Umugenzi+Yoyo+Bwambale	Bwambale	solo	8	Reach	3	Non-Helper	1	0.45
4_Umugenzi+Yoyo+Bwambale	Bwambale	solo	10	Reach	3	Captor	0	0
4_Umugenzi+Yoyo+Bwambale	Bwambale	solo	11	Reach	3	Captor	0	0
5_Yoyo+Nkumwa+Sally	Yoyo	cooperation	1	Reach	1	Non-Helper	1	0
5_Yoyo+Nkumwa+Sally	Yoyo	cooperation	4	Reach	1	Non-Helper	3	0
5_Yoyo+Nkumwa+Sally	Yoyo	cooperation	7	Reach	1	Non-Helper	3	0
5_Yoyo+Nkumwa+Sally	Yoyo	cooperation	8	Reach	1	Non-Helper	3	0
5_Yoyo+Nkumwa+Sally	Yoyo	cooperation	10	Reach	1	Non-Helper	3	0
5_Yoyo+Nkumwa+Sally	Yoyo	cooperation	11	Reach	1	Non-Helper	3	0
5_Yoyo+Nkumwa+Sally	Yoyo	solo	2	Reach	1	Non-Helper	3	11.43
5_Yoyo+Nkumwa+Sally	Yoyo	solo	3	Reach	1	Non-Helper	2	0
5_Yoyo+Nkumwa+Sally	Yoyo	solo	5	Reach	1	Non-Helper	3	0
5_Yoyo+Nkumwa+Sally	Yoyo	solo	6	Reach	1	Non-Helper	3	0
5_Yoyo+Nkumwa+Sally	Yoyo	solo	9	Reach	1	Non-Helper	3	0
5_Yoyo+Nkumwa+Sally	Yoyo	solo	12	Reach	1	Non-Helper	3	0
5_Yoyo+Nkumwa+Sally	Nkumwa	cooperation	1	Reach	2	Helper	1	12.42
5_Yoyo+Nkumwa+Sally	Nkumwa	cooperation	4	Reach	2	Helper	1	17.94
5_Yoyo+Nkumwa+Sally	Nkumwa	cooperation	7	Reach	2	Helper	1	0
5_Yoyo+Nkumwa+Sally	Nkumwa	cooperation	8	Reach	2	Helper	1	8.48
5_Yoyo+Nkumwa+Sally	Nkumwa	cooperation	10	Reach	2	Helper	1	6.26
5_Yoyo+Nkumwa+Sally	Nkumwa	cooperation	11	Reach	2	Helper	1	8.26
5_Yoyo+Nkumwa+Sally	Nkumwa	solo	2	Reach	2	Non-Helper	1	20.36
5_Yoyo+Nkumwa+Sally	Nkumwa	solo	3	Reach	2	Non-Helper	1	6.68
5_Yoyo+Nkumwa+Sally	Nkumwa	solo	5	Reach	2	Non-Helper	1	5.38
5_Yoyo+Nkumwa+Sally	Nkumwa	solo	6	Reach	2	Non-Helper	1	16.21
5_Yoyo+Nkumwa+Sally	Nkumwa	solo	9	Reach	2	Non-Helper	3	12
5_Yoyo+Nkumwa+Sally	Nkumwa	solo	12	Reach	2	Non-Helper	1	7.61
5_Yoyo+Nkumwa+Sally	Sally	cooperation	1	Reach	3	Captor	0	0
5_Yoyo+Nkumwa+Sally	Sally	cooperation	4	Reach	3	Captor	0	0
5_Yoyo+Nkumwa+Sally	Sally	cooperation	7	Reach	3	Captor	0	0
5_Yoyo+Nkumwa+Sally	Sally	cooperation	8	Reach	3	Captor	0	0
5_Yoyo+Nkumwa+Sally	Sally	cooperation	10	Reach	3	Captor	0	0
5_Yoyo+Nkumwa+Sally	Sally	cooperation	11	Reach	3	Captor	0	0
5_Yoyo+Nkumwa+Sally	Sally	solo	2	Reach	3	Captor	0	0
5_Yoyo+Nkumwa+Sally	Sally	solo	3	Reach	3	Captor	0	0
5_Yoyo+Nkumwa+Sally	Sally	solo	5	Reach	3	Captor	0	0
5_Yoyo+Nkumwa+Sally	Sally	solo	6	Reach	3	Captor	0	0
5_Yoyo+Nkumwa+Sally	Sally	solo	9	Reach	3	Captor	0	0
5_Yoyo+Nkumwa+Sally	Sally	solo	12	Reach	3	Captor	0	0
6_Kalema+Umutama+Namukisa	Kalema	cooperation	3	Reach	1	Captor	0	0
6_Kalema+Umutama+Namukisa	Kalema	cooperation	5	Reach	1	Captor	0	0
6_Kalema+Umutama+Namukisa	Kalema	cooperation	12	Reach	1	Captor	0	0
6_Kalema+Umutama+Namukisa	Kalema	cooperation	13	Reach	1	Captor	0	0
6_Kalema+Umutama+Namukisa	Kalema	cooperation	14	Reach	1	Captor	0	0
6_Kalema+Umutama+Namukisa	Kalema	solo	1	Reach	1	Captor	0	0
6_Kalema+Umutama+Namukisa	Kalema	solo	4	Reach	1	Captor	0	0
6_Kalema+Umutama+Namukisa	Kalema	solo	7	Reach	1	Captor	0	0
6_Kalema+Umutama+Namukisa	Kalema	solo	8	Reach	1	Captor	0	0
6_Kalema+Umutama+Namukisa	Kalema	solo	10	Reach	1	Captor	0	0
6_Kalema+Umutama+Namukisa	Kalema	solo	11	Reach	1	Captor	0	0
6_Kalema+Umutama+Namukisa	Umutama	cooperation	3	Reach	2	Non-Helper	3	0
6_Kalema+Umutama+Namukisa	Umutama	cooperation	5	Reach	2	Non-Helper	3	0
6_Kalema+Umutama+Namukisa	Umutama	cooperation	12	Reach	2	Non-Helper	2	0.24
6_Kalema+Umutama+Namukisa	Umutama	cooperation	13	Reach	2	Non-Helper	2	0
6_Kalema+Umutama+Namukisa	Umutama	cooperation	14	Reach	2	Non-Helper	3	0
6_Kalema+Umutama+Namukisa	Umutama	solo	1	Reach	2	Non-Helper	3	0
6_Kalema+Umutama+Namukisa	Umutama	solo	4	Reach	2	Non-Helper	3	0
6_Kalema+Umutama+Namukisa	Umutama	solo	7	Reach	2	Non-Helper	3	0
6_Kalema+Umutama+Namukisa	Umutama	solo	8	Reach	2	Non-Helper	3	0
6_Kalema+Umutama+Namukisa	Umutama	solo	10	Reach	2	Non-Helper	3	0
6_Kalema+Umutama+Namukisa	Umutama	solo	11	Reach	2	Non-Helper	3	0
6_Kalema+Umutama+Namukisa	Namukisa	cooperation	3	Reach	3	Helper	2	0
6_Kalema+Umutama+Namukisa	Namukisa	cooperation	5	Reach	3	Helper	3	0
6_Kalema+Umutama+Namukisa	Namukisa	cooperation	12	Reach	3	Helper	1	0
6_Kalema+Umutama+Namukisa	Namukisa	cooperation	13	Reach	3	Helper	3	0
6_Kalema+Umutama+Namukisa	Namukisa	cooperation	14	Reach	3	Helper	2	0
6_Kalema+Umutama+Namukisa	Namukisa	solo	1	Reach	3	Non-Helper	3	0
6_Kalema+Umutama+Namukisa	Namukisa	solo	4	Reach	3	Non-Helper	3	0
6_Kalema+Umutama+Namukisa	Namukisa	solo	7	Reach	3	Non-Helper	3	0
6_Kalema+Umutama+Namukisa	Namukisa	solo	8	Reach	3	Non-Helper	3	0
6_Kalema+Umutama+Namukisa	Namukisa	solo	10	Reach	3	Non-Helper	3	0
6_Kalema+Umutama+Namukisa	Namukisa	solo	11	Reach	3	Non-Helper	3	0
7_Okech+Indi+Umugenzi	Okech	cooperation	1	Reach	1	Captor	0	0
7_Okech+Indi+Umugenzi	Okech	cooperation	6	Reach	1	Captor	0	0
7_Okech+Indi+Umugenzi	Okech	cooperation	7	Reach	1	Captor	0	0
7_Okech+Indi+Umugenzi	Okech	cooperation	9	Reach	1	Captor	0	0
7_Okech+Indi+Umugenzi	Okech	cooperation	12	Reach	1	Captor	0	0
7_Okech+Indi+Umugenzi	Okech	cooperation	13	Reach	1	Captor	0	0
7_Okech+Indi+Umugenzi	Okech	solo	3	Reach	1	Captor	0	0
7_Okech+Indi+Umugenzi	Okech	solo	4	Reach	1	Captor	0	0
7_Okech+Indi+Umugenzi	Okech	solo	5	Reach	1	Captor	0	0
7_Okech+Indi+Umugenzi	Okech	solo	8	Reach	1	Captor	0	0
7_Okech+Indi+Umugenzi	Okech	solo	10	Reach	1	Captor	0	0
7_Okech+Indi+Umugenzi	Okech	solo	11	Reach	1	Captor	0	0
7_Okech+Indi+Umugenzi	Indi	cooperation	1	Reach	2	Non-Helper	3	0
7_Okech+Indi+Umugenzi	Indi	cooperation	6	Reach	2	Non-Helper	2	0
7_Okech+Indi+Umugenzi	Indi	cooperation	7	Reach	2	Helper	2	0
7_Okech+Indi+Umugenzi	Indi	cooperation	9	Reach	2	Helper	2	0
7_Okech+Indi+Umugenzi	Indi	cooperation	12	Reach	2	Helper	1	0.52
7_Okech+Indi+Umugenzi	Indi	cooperation	13	Reach	2	Helper	2	0.53
7_Okech+Indi+Umugenzi	Indi	solo	3	Reach	2	Non-Helper	3	0
7_Okech+Indi+Umugenzi	Indi	solo	4	Reach	2	Non-Helper	3	0
7_Okech+Indi+Umugenzi	Indi	solo	5	Reach	2	Non-Helper	3	0
7_Okech+Indi+Umugenzi	Indi	solo	8	Reach	2	Non-Helper	3	0.32
7_Okech+Indi+Umugenzi	Indi	solo	10	Reach	2	Non-Helper	3	0
7_Okech+Indi+Umugenzi	Indi	solo	11	Reach	2	Non-Helper	3	0
7_Okech+Indi+Umugenzi	Umugenzi	cooperation	1	Reach	3	Helper	3	0
7_Okech+Indi+Umugenzi	Umugenzi	cooperation	6	Reach	3	Helper	1	0.69
7_Okech+Indi+Umugenzi	Umugenzi	cooperation	7	Reach	3	Non-Helper	1	0
7_Okech+Indi+Umugenzi	Umugenzi	cooperation	9	Reach	3	Non-Helper	1	3.15
7_Okech+Indi+Umugenzi	Umugenzi	cooperation	12	Reach	3	Non-Helper	1	0
7_Okech+Indi+Umugenzi	Umugenzi	cooperation	13	Reach	3	Non-Helper	3	0
7_Okech+Indi+Umugenzi	Umugenzi	solo	3	Reach	3	Non-Helper	3	0.23
7_Okech+Indi+Umugenzi	Umugenzi	solo	4	Reach	3	Non-Helper	3	0
7_Okech+Indi+Umugenzi	Umugenzi	solo	5	Reach	3	Non-Helper	2	0
7_Okech+Indi+Umugenzi	Umugenzi	solo	8	Reach	3	Non-Helper	3	0
7_Okech+Indi+Umugenzi	Umugenzi	solo	10	Reach	3	Non-Helper	2	1.09
7_Okech+Indi+Umugenzi	Umugenzi	solo	11	Reach	3	Non-Helper	3	0
8_Baluku+Bili+Bwambale	Baluku	cooperation	5	Reach	1	Captor	0	0
8_Baluku+Bili+Bwambale	Baluku	cooperation	13	Reach	1	Captor	0	0
8_Baluku+Bili+Bwambale	Baluku	solo	1	Reach	1	Captor	0	0
8_Baluku+Bili+Bwambale	Baluku	solo	2	Reach	1	Non-Helper	1	0
8_Baluku+Bili+Bwambale	Baluku	solo	6	Reach	1	Captor	0	0
8_Baluku+Bili+Bwambale	Baluku	solo	7	Reach	1	Captor	0	0
8_Baluku+Bili+Bwambale	Baluku	solo	9	Reach	1	Captor	0	0
8_Baluku+Bili+Bwambale	Baluku	solo	12	Reach	1	Captor	0	0
8_Baluku+Bili+Bwambale	Bili	cooperation	5	Reach	2	Non-Helper	3	0
8_Baluku+Bili+Bwambale	Bili	cooperation	13	Reach	2	Non-Helper	3	0
8_Baluku+Bili+Bwambale	Bili	solo	1	Reach	2	Non-Helper	3	0
8_Baluku+Bili+Bwambale	Bili	solo	2	Reach	2	Non-Helper	3	0
8_Baluku+Bili+Bwambale	Bili	solo	6	Reach	2	Non-Helper	3	0
8_Baluku+Bili+Bwambale	Bili	solo	7	Reach	2	Non-Helper	3	0
8_Baluku+Bili+Bwambale	Bili	solo	9	Reach	2	Non-Helper	3	0
8_Baluku+Bili+Bwambale	Bili	solo	12	Reach	2	Non-Helper	3	0
8_Baluku+Bili+Bwambale	Bwambale	cooperation	5	Reach	3	Helper	2	0
8_Baluku+Bili+Bwambale	Bwambale	cooperation	13	Reach	3	Helper	1	0
8_Baluku+Bili+Bwambale	Bwambale	solo	1	Reach	3	Non-Helper	3	0
8_Baluku+Bili+Bwambale	Bwambale	solo	2	Reach	3	Non-Helper	0	0
8_Baluku+Bili+Bwambale	Bwambale	solo	6	Reach	3	Non-Helper	3	0
8_Baluku+Bili+Bwambale	Bwambale	solo	7	Reach	3	Non-Helper	3	0.91
8_Baluku+Bili+Bwambale	Bwambale	solo	9	Reach	3	Non-Helper	3	0
8_Baluku+Bili+Bwambale	Bwambale	solo	12	Reach	3	Non-Helper	3	0
1_Indi+Baluku+Namukisa	Indi	solo	1	Hold	1	Captor	0	0
1_Indi+Baluku+Namukisa	Indi	solo	4	Hold	1	Captor	0	0
1_Indi+Baluku+Namukisa	Indi	solo	6	Hold	1	Captor	0	0
1_Indi+Baluku+Namukisa	Indi	solo	7	Hold	1	Captor	0	0
1_Indi+Baluku+Namukisa	Indi	solo	9	Hold	1	Captor	0	0
1_Indi+Baluku+Namukisa	Indi	solo	10	Hold	1	Captor	0	0
1_Indi+Baluku+Namukisa	Indi	cooperation	2	Hold	1	Captor	0	0
1_Indi+Baluku+Namukisa	Indi	cooperation	3	Hold	1	Captor	0	0
1_Indi+Baluku+Namukisa	Indi	cooperation	5	Hold	1	Captor	0	0
1_Indi+Baluku+Namukisa	Indi	cooperation	8	Hold	1	Captor	0	0
1_Indi+Baluku+Namukisa	Indi	cooperation	11	Hold	1	Captor	0	0
1_Indi+Baluku+Namukisa	Indi	cooperation	12	Hold	1	Captor	0	0
1_Indi+Baluku+Namukisa	Baluku	solo	1	Hold	2	Non-Helper	1	0
1_Indi+Baluku+Namukisa	Baluku	solo	4	Hold	2	Non-Helper	1	0
1_Indi+Baluku+Namukisa	Baluku	solo	6	Hold	2	Non-Helper	1	0
1_Indi+Baluku+Namukisa	Baluku	solo	7	Hold	2	Non-Helper	1	0
1_Indi+Baluku+Namukisa	Baluku	solo	9	Hold	2	Non-Helper	2	0
1_Indi+Baluku+Namukisa	Baluku	solo	10	Hold	2	Non-Helper	1	0
1_Indi+Baluku+Namukisa	Baluku	cooperation	2	Hold	2	Helper	1	0
1_Indi+Baluku+Namukisa	Baluku	cooperation	3	Hold	2	Helper	1	0
1_Indi+Baluku+Namukisa	Baluku	cooperation	5	Hold	2	Helper	1	0
1_Indi+Baluku+Namukisa	Baluku	cooperation	8	Hold	2	Helper	1	0
1_Indi+Baluku+Namukisa	Baluku	cooperation	11	Hold	2	Helper	1	0
1_Indi+Baluku+Namukisa	Baluku	cooperation	12	Hold	2	Helper	1	0
1_Indi+Baluku+Namukisa	Namukisa	solo	1	Hold	3	Non-Helper	3	0
1_Indi+Baluku+Namukisa	Namukisa	solo	4	Hold	3	Non-Helper	3	0
1_Indi+Baluku+Namukisa	Namukisa	solo	6	Hold	3	Non-Helper	3	0
1_Indi+Baluku+Namukisa	Namukisa	solo	7	Hold	3	Non-Helper	3	0
1_Indi+Baluku+Namukisa	Namukisa	solo	9	Hold	3	Non-Helper	3	0
1_Indi+Baluku+Namukisa	Namukisa	solo	10	Hold	3	Non-Helper	3	0
1_Indi+Baluku+Namukisa	Namukisa	cooperation	2	Hold	3	Non-Helper	1	0
1_Indi+Baluku+Namukisa	Namukisa	cooperation	3	Hold	3	Non-Helper	3	0
1_Indi+Baluku+Namukisa	Namukisa	cooperation	5	Hold	3	Non-Helper	2	0
1_Indi+Baluku+Namukisa	Namukisa	cooperation	8	Hold	3	Non-Helper	3	0
1_Indi+Baluku+Namukisa	Namukisa	cooperation	11	Hold	3	Non-Helper	3	0
1_Indi+Baluku+Namukisa	Namukisa	cooperation	12	Hold	3	Non-Helper	3	0
2_Asega+Kalema+Okech	Asega	cooperation	1	Hold	1	Helper	3	0
2_Asega+Kalema+Okech	Asega	cooperation	4	Hold	1	Helper	1	0
2_Asega+Kalema+Okech	Asega	cooperation	6	Hold	1	Helper	2	0
2_Asega+Kalema+Okech	Asega	cooperation	7	Hold	1	Helper	1	0
2_Asega+Kalema+Okech	Asega	cooperation	9	Hold	1	Helper	1	0
2_Asega+Kalema+Okech	Asega	cooperation	10	Hold	1	Helper	1	0
2_Asega+Kalema+Okech	Asega	solo	2	Hold	1	Non-Helper	1	0
2_Asega+Kalema+Okech	Asega	solo	3	Hold	1	Non-Helper	1	0
2_Asega+Kalema+Okech	Asega	solo	5	Hold	1	Non-Helper	1	0
2_Asega+Kalema+Okech	Asega	solo	8	Hold	1	Non-Helper	1	0
2_Asega+Kalema+Okech	Asega	solo	11	Hold	1	Non-Helper	1	0.31
2_Asega+Kalema+Okech	Asega	solo	12	Hold	1	Non-Helper	1	0
2_Asega+Kalema+Okech	Kalema	cooperation	1	Hold	2	Captor	0	0
2_Asega+Kalema+Okech	Kalema	cooperation	4	Hold	2	Captor	0	0
2_Asega+Kalema+Okech	Kalema	cooperation	6	Hold	2	Captor	0	0
2_Asega+Kalema+Okech	Kalema	cooperation	7	Hold	2	Captor	0	0
2_Asega+Kalema+Okech	Kalema	cooperation	9	Hold	2	Captor	0	0
2_Asega+Kalema+Okech	Kalema	cooperation	10	Hold	2	Captor	0	0
2_Asega+Kalema+Okech	Kalema	solo	2	Hold	2	Captor	0	0
2_Asega+Kalema+Okech	Kalema	solo	3	Hold	2	Captor	0	0
2_Asega+Kalema+Okech	Kalema	solo	5	Hold	2	Captor	0	0
2_Asega+Kalema+Okech	Kalema	solo	8	Hold	2	Captor	0	0
2_Asega+Kalema+Okech	Kalema	solo	11	Hold	2	Captor	0	0
2_Asega+Kalema+Okech	Kalema	solo	12	Hold	2	Captor	0	0
2_Asega+Kalema+Okech	Okech	cooperation	1	Hold	3	Non-Helper	3	0
2_Asega+Kalema+Okech	Okech	cooperation	4	Hold	3	Non-Helper	3	0
2_Asega+Kalema+Okech	Okech	cooperation	6	Hold	3	Non-Helper	3	0
2_Asega+Kalema+Okech	Okech	cooperation	7	Hold	3	Non-Helper	2	0
2_Asega+Kalema+Okech	Okech	cooperation	9	Hold	3	Non-Helper	3	0
2_Asega+Kalema+Okech	Okech	cooperation	10	Hold	3	Non-Helper	3	0
2_Asega+Kalema+Okech	Okech	solo	2	Hold	3	Non-Helper	2	0
2_Asega+Kalema+Okech	Okech	solo	3	Hold	3	Non-Helper	3	0
2_Asega+Kalema+Okech	Okech	solo	5	Hold	3	Non-Helper	3	0
2_Asega+Kalema+Okech	Okech	solo	8	Hold	3	Non-Helper	3	0
2_Asega+Kalema+Okech	Okech	solo	11	Hold	3	Non-Helper	3	0
2_Asega+Kalema+Okech	Okech	solo	12	Hold	3	Non-Helper	3	0
3_Nkumwa+Umutama+Bili	Nkumwa	cooperation	2	Hold	1	Helper	1	3.07
3_Nkumwa+Umutama+Bili	Nkumwa	cooperation	5	Hold	1	Helper	1	6.55
3_Nkumwa+Umutama+Bili	Nkumwa	cooperation	8	Hold	1	Helper	1	7.31
3_Nkumwa+Umutama+Bili	Nkumwa	cooperation	10	Hold	1	Helper	1	9.81
3_Nkumwa+Umutama+Bili	Nkumwa	cooperation	11	Hold	1	Helper	1	2.9
3_Nkumwa+Umutama+Bili	Nkumwa	solo	3	Hold	1	Non-Helper	1	12.16
3_Nkumwa+Umutama+Bili	Nkumwa	solo	4	Hold	1	Non-Helper	1	5.72
3_Nkumwa+Umutama+Bili	Nkumwa	solo	6	Hold	1	Non-Helper	1	5.1
3_Nkumwa+Umutama+Bili	Nkumwa	solo	7	Hold	1	Non-Helper	1	9.82
3_Nkumwa+Umutama+Bili	Nkumwa	solo	9	Hold	1	Non-Helper	1	4.56
3_Nkumwa+Umutama+Bili	Nkumwa	solo	12	Hold	1	Non-Helper	1	2.35
3_Nkumwa+Umutama+Bili	Umutama	cooperation	2	Hold	2	Captor	0	0
3_Nkumwa+Umutama+Bili	Umutama	cooperation	5	Hold	2	Captor	0	0
3_Nkumwa+Umutama+Bili	Umutama	cooperation	8	Hold	2	Captor	0	0
3_Nkumwa+Umutama+Bili	Umutama	cooperation	10	Hold	2	Captor	0	0
3_Nkumwa+Umutama+Bili	Umutama	cooperation	11	Hold	2	Captor	0	0
3_Nkumwa+Umutama+Bili	Umutama	solo	3	Hold	2	Captor	0	0
3_Nkumwa+Umutama+Bili	Umutama	solo	4	Hold	2	Captor	0	0
3_Nkumwa+Umutama+Bili	Umutama	solo	6	Hold	2	Captor	0	0
3_Nkumwa+Umutama+Bili	Umutama	solo	7	Hold	2	Captor	0	0
3_Nkumwa+Umutama+Bili	Umutama	solo	9	Hold	2	Captor	0	0
3_Nkumwa+Umutama+Bili	Umutama	solo	12	Hold	2	Captor	0	0
3_Nkumwa+Umutama+Bili	Bili	cooperation	2	Hold	3	Non-Helper	1	0
3_Nkumwa+Umutama+Bili	Bili	cooperation	5	Hold	3	Non-Helper	3	0
3_Nkumwa+Umutama+Bili	Bili	cooperation	8	Hold	3	Non-Helper	3	0
3_Nkumwa+Umutama+Bili	Bili	cooperation	10	Hold	3	Non-Helper	1	0
3_Nkumwa+Umutama+Bili	Bili	cooperation	11	Hold	3	Non-Helper	3	0
3_Nkumwa+Umutama+Bili	Bili	solo	3	Hold	3	Non-Helper	0	0
3_Nkumwa+Umutama+Bili	Bili	solo	4	Hold	3	Non-Helper	2	0
3_Nkumwa+Umutama+Bili	Bili	solo	6	Hold	3	Non-Helper	3	0
3_Nkumwa+Umutama+Bili	Bili	solo	7	Hold	3	Non-Helper	3	0
3_Nkumwa+Umutama+Bili	Bili	solo	9	Hold	3	Non-Helper	3	0
3_Nkumwa+Umutama+Bili	Bili	solo	12	Hold	3	Non-Helper	3	0
4_Umugenzi+Yoyo+Bwambale	Umugenzi	cooperation	3	Hold	1	Captor	0	0
4_Umugenzi+Yoyo+Bwambale	Umugenzi	cooperation	4	Hold	1	Helper	1	0
4_Umugenzi+Yoyo+Bwambale	Umugenzi	cooperation	6	Hold	1	Captor	0	0
4_Umugenzi+Yoyo+Bwambale	Umugenzi	cooperation	7	Hold	1	Helper	1	0
4_Umugenzi+Yoyo+Bwambale	Umugenzi	cooperation	9	Hold	1	Captor	0	0
4_Umugenzi+Yoyo+Bwambale	Umugenzi	cooperation	12	Hold	1	Non-Helper	2	0
4_Umugenzi+Yoyo+Bwambale	Umugenzi	solo	1	Hold	1	Captor	0	0
4_Umugenzi+Yoyo+Bwambale	Umugenzi	solo	2	Hold	1	Captor	0	0
4_Umugenzi+Yoyo+Bwambale	Umugenzi	solo	5	Hold	1	Captor	0	0
4_Umugenzi+Yoyo+Bwambale	Umugenzi	solo	8	Hold	1	Captor	0	0
4_Umugenzi+Yoyo+Bwambale	Umugenzi	solo	10	Hold	1	Non-Helper	1	0
4_Umugenzi+Yoyo+Bwambale	Umugenzi	solo	11	Hold	1	Non-Helper	3	0
4_Umugenzi+Yoyo+Bwambale	Yoyo	cooperation	3	Hold	2	Non-Helper	3	0
4_Umugenzi+Yoyo+Bwambale	Yoyo	cooperation	4	Hold	2	Non-Helper	3	0
4_Umugenzi+Yoyo+Bwambale	Yoyo	cooperation	6	Hold	2	Non-Helper	3	0
4_Umugenzi+Yoyo+Bwambale	Yoyo	cooperation	7	Hold	2	Non-Helper	3	0
4_Umugenzi+Yoyo+Bwambale	Yoyo	cooperation	9	Hold	2	Helper	3	0
4_Umugenzi+Yoyo+Bwambale	Yoyo	cooperation	12	Hold	2	Helper	2	0
4_Umugenzi+Yoyo+Bwambale	Yoyo	solo	1	Hold	2	Non-Helper	3	0
4_Umugenzi+Yoyo+Bwambale	Yoyo	solo	2	Hold	2	Non-Helper	3	0
4_Umugenzi+Yoyo+Bwambale	Yoyo	solo	5	Hold	2	Non-Helper	3	0
4_Umugenzi+Yoyo+Bwambale	Yoyo	solo	8	Hold	2	Non-Helper	3	0
4_Umugenzi+Yoyo+Bwambale	Yoyo	solo	10	Hold	2	Non-Helper	1	0
4_Umugenzi+Yoyo+Bwambale	Yoyo	solo	11	Hold	2	Non-Helper	3	0
4_Umugenzi+Yoyo+Bwambale	Bwambale	cooperation	3	Hold	3	Helper	2	0
4_Umugenzi+Yoyo+Bwambale	Bwambale	cooperation	4	Hold	3	Captor	0	0
4_Umugenzi+Yoyo+Bwambale	Bwambale	cooperation	6	Hold	3	Helper	2	0
4_Umugenzi+Yoyo+Bwambale	Bwambale	cooperation	7	Hold	3	Captor	0	0
4_Umugenzi+Yoyo+Bwambale	Bwambale	cooperation	9	Hold	3	Non-Helper	3	0
4_Umugenzi+Yoyo+Bwambale	Bwambale	cooperation	12	Hold	3	Captor	0	0
4_Umugenzi+Yoyo+Bwambale	Bwambale	solo	1	Hold	3	Non-Helper	3	0
4_Umugenzi+Yoyo+Bwambale	Bwambale	solo	2	Hold	3	Non-Helper	3	0
4_Umugenzi+Yoyo+Bwambale	Bwambale	solo	5	Hold	3	Non-Helper	1	0
4_Umugenzi+Yoyo+Bwambale	Bwambale	solo	8	Hold	3	Non-Helper	1	0
4_Umugenzi+Yoyo+Bwambale	Bwambale	solo	10	Hold	3	Captor	0	0
4_Umugenzi+Yoyo+Bwambale	Bwambale	solo	11	Hold	3	Captor	0	0
5_Yoyo+Nkumwa+Sally	Yoyo	cooperation	1	Hold	1	Non-Helper	1	0
5_Yoyo+Nkumwa+Sally	Yoyo	cooperation	4	Hold	1	Non-Helper	3	0
5_Yoyo+Nkumwa+Sally	Yoyo	cooperation	7	Hold	1	Non-Helper	3	0
5_Yoyo+Nkumwa+Sally	Yoyo	cooperation	8	Hold	1	Non-Helper	3	0
5_Yoyo+Nkumwa+Sally	Yoyo	cooperation	10	Hold	1	Non-Helper	3	0
5_Yoyo+Nkumwa+Sally	Yoyo	cooperation	11	Hold	1	Non-Helper	3	0
5_Yoyo+Nkumwa+Sally	Yoyo	solo	2	Hold	1	Non-Helper	3	0
5_Yoyo+Nkumwa+Sally	Yoyo	solo	3	Hold	1	Non-Helper	2	0
5_Yoyo+Nkumwa+Sally	Yoyo	solo	5	Hold	1	Non-Helper	3	0
5_Yoyo+Nkumwa+Sally	Yoyo	solo	6	Hold	1	Non-Helper	3	0
5_Yoyo+Nkumwa+Sally	Yoyo	solo	9	Hold	1	Non-Helper	3	0
5_Yoyo+Nkumwa+Sally	Yoyo	solo	12	Hold	1	Non-Helper	3	0
5_Yoyo+Nkumwa+Sally	Nkumwa	cooperation	1	Hold	2	Helper	1	0
5_Yoyo+Nkumwa+Sally	Nkumwa	cooperation	4	Hold	2	Helper	1	11.5
5_Yoyo+Nkumwa+Sally	Nkumwa	cooperation	7	Hold	2	Helper	1	0
5_Yoyo+Nkumwa+Sally	Nkumwa	cooperation	8	Hold	2	Helper	1	0
5_Yoyo+Nkumwa+Sally	Nkumwa	cooperation	10	Hold	2	Helper	1	1.32
5_Yoyo+Nkumwa+Sally	Nkumwa	cooperation	11	Hold	2	Helper	1	0
5_Yoyo+Nkumwa+Sally	Nkumwa	solo	2	Hold	2	Non-Helper	1	0
5_Yoyo+Nkumwa+Sally	Nkumwa	solo	3	Hold	2	Non-Helper	1	0
5_Yoyo+Nkumwa+Sally	Nkumwa	solo	5	Hold	2	Non-Helper	1	0
5_Yoyo+Nkumwa+Sally	Nkumwa	solo	6	Hold	2	Non-Helper	1	2.53
5_Yoyo+Nkumwa+Sally	Nkumwa	solo	9	Hold	2	Non-Helper	3	0
5_Yoyo+Nkumwa+Sally	Nkumwa	solo	12	Hold	2	Non-Helper	1	0
5_Yoyo+Nkumwa+Sally	Sally	cooperation	1	Hold	3	Captor	0	0
5_Yoyo+Nkumwa+Sally	Sally	cooperation	4	Hold	3	Captor	0	0
5_Yoyo+Nkumwa+Sally	Sally	cooperation	7	Hold	3	Captor	0	0
5_Yoyo+Nkumwa+Sally	Sally	cooperation	8	Hold	3	Captor	0	0
5_Yoyo+Nkumwa+Sally	Sally	cooperation	10	Hold	3	Captor	0	0
5_Yoyo+Nkumwa+Sally	Sally	cooperation	11	Hold	3	Captor	0	0
5_Yoyo+Nkumwa+Sally	Sally	solo	2	Hold	3	Captor	0	0
5_Yoyo+Nkumwa+Sally	Sally	solo	3	Hold	3	Captor	0	0
5_Yoyo+Nkumwa+Sally	Sally	solo	5	Hold	3	Captor	0	0
5_Yoyo+Nkumwa+Sally	Sally	solo	6	Hold	3	Captor	0	0
5_Yoyo+Nkumwa+Sally	Sally	solo	9	Hold	3	Captor	0	0
5_Yoyo+Nkumwa+Sally	Sally	solo	12	Hold	3	Captor	0	0
6_Kalema+Umutama+Namukisa	Kalema	cooperation	3	Hold	1	Captor	0	0
6_Kalema+Umutama+Namukisa	Kalema	cooperation	5	Hold	1	Captor	0	0
6_Kalema+Umutama+Namukisa	Kalema	cooperation	12	Hold	1	Captor	0	0
6_Kalema+Umutama+Namukisa	Kalema	cooperation	13	Hold	1	Captor	0	0
6_Kalema+Umutama+Namukisa	Kalema	cooperation	14	Hold	1	Captor	0	0
6_Kalema+Umutama+Namukisa	Kalema	solo	1	Hold	1	Captor	0	0
6_Kalema+Umutama+Namukisa	Kalema	solo	4	Hold	1	Captor	0	0
6_Kalema+Umutama+Namukisa	Kalema	solo	7	Hold	1	Captor	0	0
6_Kalema+Umutama+Namukisa	Kalema	solo	8	Hold	1	Captor	0	0
6_Kalema+Umutama+Namukisa	Kalema	solo	10	Hold	1	Captor	0	0
6_Kalema+Umutama+Namukisa	Kalema	solo	11	Hold	1	Captor	0	0
6_Kalema+Umutama+Namukisa	Umutama	cooperation	3	Hold	2	Non-Helper	3	0
6_Kalema+Umutama+Namukisa	Umutama	cooperation	5	Hold	2	Non-Helper	3	0
6_Kalema+Umutama+Namukisa	Umutama	cooperation	12	Hold	2	Non-Helper	2	0
6_Kalema+Umutama+Namukisa	Umutama	cooperation	13	Hold	2	Non-Helper	2	0
6_Kalema+Umutama+Namukisa	Umutama	cooperation	14	Hold	2	Non-Helper	3	0
6_Kalema+Umutama+Namukisa	Umutama	solo	1	Hold	2	Non-Helper	3	0
6_Kalema+Umutama+Namukisa	Umutama	solo	4	Hold	2	Non-Helper	3	0
6_Kalema+Umutama+Namukisa	Umutama	solo	7	Hold	2	Non-Helper	3	0
6_Kalema+Umutama+Namukisa	Umutama	solo	8	Hold	2	Non-Helper	3	0
6_Kalema+Umutama+Namukisa	Umutama	solo	10	Hold	2	Non-Helper	3	0
6_Kalema+Umutama+Namukisa	Umutama	solo	11	Hold	2	Non-Helper	3	0
6_Kalema+Umutama+Namukisa	Namukisa	cooperation	3	Hold	3	Helper	2	0
6_Kalema+Umutama+Namukisa	Namukisa	cooperation	5	Hold	3	Helper	3	0
6_Kalema+Umutama+Namukisa	Namukisa	cooperation	12	Hold	3	Helper	1	0
6_Kalema+Umutama+Namukisa	Namukisa	cooperation	13	Hold	3	Helper	3	0
6_Kalema+Umutama+Namukisa	Namukisa	cooperation	14	Hold	3	Helper	2	0
6_Kalema+Umutama+Namukisa	Namukisa	solo	1	Hold	3	Non-Helper	3	0
6_Kalema+Umutama+Namukisa	Namukisa	solo	4	Hold	3	Non-Helper	3	0
6_Kalema+Umutama+Namukisa	Namukisa	solo	7	Hold	3	Non-Helper	3	0
6_Kalema+Umutama+Namukisa	Namukisa	solo	8	Hold	3	Non-Helper	3	0
6_Kalema+Umutama+Namukisa	Namukisa	solo	10	Hold	3	Non-Helper	3	0
6_Kalema+Umutama+Namukisa	Namukisa	solo	11	Hold	3	Non-Helper	3	0
7_Okech+Indi+Umugenzi	Okech	cooperation	1	Hold	1	Captor	0	0
7_Okech+Indi+Umugenzi	Okech	cooperation	6	Hold	1	Captor	0	0
7_Okech+Indi+Umugenzi	Okech	cooperation	7	Hold	1	Captor	0	0
7_Okech+Indi+Umugenzi	Okech	cooperation	9	Hold	1	Captor	0	0
7_Okech+Indi+Umugenzi	Okech	cooperation	12	Hold	1	Captor	0	0
7_Okech+Indi+Umugenzi	Okech	cooperation	13	Hold	1	Captor	0	0
7_Okech+Indi+Umugenzi	Okech	solo	3	Hold	1	Captor	0	0
7_Okech+Indi+Umugenzi	Okech	solo	4	Hold	1	Captor	0	0
7_Okech+Indi+Umugenzi	Okech	solo	5	Hold	1	Captor	0	0
7_Okech+Indi+Umugenzi	Okech	solo	8	Hold	1	Captor	0	0
7_Okech+Indi+Umugenzi	Okech	solo	10	Hold	1	Captor	0	0
7_Okech+Indi+Umugenzi	Okech	solo	11	Hold	1	Captor	0	0
7_Okech+Indi+Umugenzi	Indi	cooperation	1	Hold	2	Non-Helper	3	0
7_Okech+Indi+Umugenzi	Indi	cooperation	6	Hold	2	Non-Helper	2	0
7_Okech+Indi+Umugenzi	Indi	cooperation	7	Hold	2	Helper	2	0
7_Okech+Indi+Umugenzi	Indi	cooperation	9	Hold	2	Helper	2	0
7_Okech+Indi+Umugenzi	Indi	cooperation	12	Hold	2	Helper	1	0
7_Okech+Indi+Umugenzi	Indi	cooperation	13	Hold	2	Helper	2	0
7_Okech+Indi+Umugenzi	Indi	solo	3	Hold	2	Non-Helper	3	0
7_Okech+Indi+Umugenzi	Indi	solo	4	Hold	2	Non-Helper	3	0
7_Okech+Indi+Umugenzi	Indi	solo	5	Hold	2	Non-Helper	3	0
7_Okech+Indi+Umugenzi	Indi	solo	8	Hold	2	Non-Helper	3	0
7_Okech+Indi+Umugenzi	Indi	solo	10	Hold	2	Non-Helper	3	0
7_Okech+Indi+Umugenzi	Indi	solo	11	Hold	2	Non-Helper	3	0
7_Okech+Indi+Umugenzi	Umugenzi	cooperation	1	Hold	3	Helper	3	0
7_Okech+Indi+Umugenzi	Umugenzi	cooperation	6	Hold	3	Helper	1	0.32
7_Okech+Indi+Umugenzi	Umugenzi	cooperation	7	Hold	3	Non-Helper	1	0
7_Okech+Indi+Umugenzi	Umugenzi	cooperation	9	Hold	3	Non-Helper	1	0
7_Okech+Indi+Umugenzi	Umugenzi	cooperation	12	Hold	3	Non-Helper	1	0
7_Okech+Indi+Umugenzi	Umugenzi	cooperation	13	Hold	3	Non-Helper	3	0
7_Okech+Indi+Umugenzi	Umugenzi	solo	3	Hold	3	Non-Helper	3	0
7_Okech+Indi+Umugenzi	Umugenzi	solo	4	Hold	3	Non-Helper	3	0
7_Okech+Indi+Umugenzi	Umugenzi	solo	5	Hold	3	Non-Helper	2	0
7_Okech+Indi+Umugenzi	Umugenzi	solo	8	Hold	3	Non-Helper	3	0
7_Okech+Indi+Umugenzi	Umugenzi	solo	10	Hold	3	Non-Helper	2	0
7_Okech+Indi+Umugenzi	Umugenzi	solo	11	Hold	3	Non-Helper	3	0
8_Baluku+Bili+Bwambale	Baluku	cooperation	5	Hold	1	Captor	0	0
8_Baluku+Bili+Bwambale	Baluku	cooperation	13	Hold	1	Captor	0	0
8_Baluku+Bili+Bwambale	Baluku	solo	1	Hold	1	Captor	0	0
8_Baluku+Bili+Bwambale	Baluku	solo	2	Hold	1	Non-Helper	1	0
8_Baluku+Bili+Bwambale	Baluku	solo	6	Hold	1	Captor	0	0
8_Baluku+Bili+Bwambale	Baluku	solo	7	Hold	1	Captor	0	0
8_Baluku+Bili+Bwambale	Baluku	solo	9	Hold	1	Captor	0	0
8_Baluku+Bili+Bwambale	Baluku	solo	12	Hold	1	Captor	0	0
8_Baluku+Bili+Bwambale	Bili	cooperation	5	Hold	2	Non-Helper	3	0
8_Baluku+Bili+Bwambale	Bili	cooperation	13	Hold	2	Non-Helper	3	0
8_Baluku+Bili+Bwambale	Bili	solo	1	Hold	2	Non-Helper	3	0
8_Baluku+Bili+Bwambale	Bili	solo	2	Hold	2	Non-Helper	3	0
8_Baluku+Bili+Bwambale	Bili	solo	6	Hold	2	Non-Helper	3	0
8_Baluku+Bili+Bwambale	Bili	solo	7	Hold	2	Non-Helper	3	0
8_Baluku+Bili+Bwambale	Bili	solo	9	Hold	2	Non-Helper	3	0
8_Baluku+Bili+Bwambale	Bili	solo	12	Hold	2	Non-Helper	3	0
8_Baluku+Bili+Bwambale	Bwambale	cooperation	5	Hold	3	Helper	2	0
8_Baluku+Bili+Bwambale	Bwambale	cooperation	13	Hold	3	Helper	1	0
8_Baluku+Bili+Bwambale	Bwambale	solo	1	Hold	3	Non-Helper	3	0
8_Baluku+Bili+Bwambale	Bwambale	solo	2	Hold	3	Non-Helper	0	0
8_Baluku+Bili+Bwambale	Bwambale	solo	6	Hold	3	Non-Helper	3	0
8_Baluku+Bili+Bwambale	Bwambale	solo	7	Hold	3	Non-Helper	3	0
8_Baluku+Bili+Bwambale	Bwambale	solo	9	Hold	3	Non-Helper	3	0
8_Baluku+Bili+Bwambale	Bwambale	solo	12	Hold	3	Non-Helper	3	0
1_Indi+Baluku+Namukisa	Indi	solo	1	Mouth	1	Captor	0	0
1_Indi+Baluku+Namukisa	Indi	solo	4	Mouth	1	Captor	0	0
1_Indi+Baluku+Namukisa	Indi	solo	6	Mouth	1	Captor	0	0
1_Indi+Baluku+Namukisa	Indi	solo	7	Mouth	1	Captor	0	0
1_Indi+Baluku+Namukisa	Indi	solo	9	Mouth	1	Captor	0	0
1_Indi+Baluku+Namukisa	Indi	solo	10	Mouth	1	Captor	0	0
1_Indi+Baluku+Namukisa	Indi	cooperation	2	Mouth	1	Captor	0	0
1_Indi+Baluku+Namukisa	Indi	cooperation	3	Mouth	1	Captor	0	0
1_Indi+Baluku+Namukisa	Indi	cooperation	5	Mouth	1	Captor	0	0
1_Indi+Baluku+Namukisa	Indi	cooperation	8	Mouth	1	Captor	0	0
1_Indi+Baluku+Namukisa	Indi	cooperation	11	Mouth	1	Captor	0	0
1_Indi+Baluku+Namukisa	Indi	cooperation	12	Mouth	1	Captor	0	0
1_Indi+Baluku+Namukisa	Baluku	solo	1	Mouth	2	Non-Helper	1	0
1_Indi+Baluku+Namukisa	Baluku	solo	4	Mouth	2	Non-Helper	1	0
1_Indi+Baluku+Namukisa	Baluku	solo	6	Mouth	2	Non-Helper	1	0
1_Indi+Baluku+Namukisa	Baluku	solo	7	Mouth	2	Non-Helper	1	0
1_Indi+Baluku+Namukisa	Baluku	solo	9	Mouth	2	Non-Helper	2	0
1_Indi+Baluku+Namukisa	Baluku	solo	10	Mouth	2	Non-Helper	1	0
1_Indi+Baluku+Namukisa	Baluku	cooperation	2	Mouth	2	Helper	1	0
1_Indi+Baluku+Namukisa	Baluku	cooperation	3	Mouth	2	Helper	1	0
1_Indi+Baluku+Namukisa	Baluku	cooperation	5	Mouth	2	Helper	1	0
1_Indi+Baluku+Namukisa	Baluku	cooperation	8	Mouth	2	Helper	1	0
1_Indi+Baluku+Namukisa	Baluku	cooperation	11	Mouth	2	Helper	1	0
1_Indi+Baluku+Namukisa	Baluku	cooperation	12	Mouth	2	Helper	1	0
1_Indi+Baluku+Namukisa	Namukisa	solo	1	Mouth	3	Non-Helper	3	0
1_Indi+Baluku+Namukisa	Namukisa	solo	4	Mouth	3	Non-Helper	3	0
1_Indi+Baluku+Namukisa	Namukisa	solo	6	Mouth	3	Non-Helper	3	0
1_Indi+Baluku+Namukisa	Namukisa	solo	7	Mouth	3	Non-Helper	3	0
1_Indi+Baluku+Namukisa	Namukisa	solo	9	Mouth	3	Non-Helper	3	0
1_Indi+Baluku+Namukisa	Namukisa	solo	10	Mouth	3	Non-Helper	3	0
1_Indi+Baluku+Namukisa	Namukisa	cooperation	2	Mouth	3	Non-Helper	1	0
1_Indi+Baluku+Namukisa	Namukisa	cooperation	3	Mouth	3	Non-Helper	3	0
1_Indi+Baluku+Namukisa	Namukisa	cooperation	5	Mouth	3	Non-Helper	2	0
1_Indi+Baluku+Namukisa	Namukisa	cooperation	8	Mouth	3	Non-Helper	3	0
1_Indi+Baluku+Namukisa	Namukisa	cooperation	11	Mouth	3	Non-Helper	3	0
1_Indi+Baluku+Namukisa	Namukisa	cooperation	12	Mouth	3	Non-Helper	3	0
2_Asega+Kalema+Okech	Asega	cooperation	1	Mouth	1	Helper	3	0
2_Asega+Kalema+Okech	Asega	cooperation	4	Mouth	1	Helper	1	0
2_Asega+Kalema+Okech	Asega	cooperation	6	Mouth	1	Helper	2	0
2_Asega+Kalema+Okech	Asega	cooperation	7	Mouth	1	Helper	1	0
2_Asega+Kalema+Okech	Asega	cooperation	9	Mouth	1	Helper	1	0
2_Asega+Kalema+Okech	Asega	cooperation	10	Mouth	1	Helper	1	0
2_Asega+Kalema+Okech	Asega	solo	2	Mouth	1	Non-Helper	1	0
2_Asega+Kalema+Okech	Asega	solo	3	Mouth	1	Non-Helper	1	0
2_Asega+Kalema+Okech	Asega	solo	5	Mouth	1	Non-Helper	1	0
2_Asega+Kalema+Okech	Asega	solo	8	Mouth	1	Non-Helper	1	0
2_Asega+Kalema+Okech	Asega	solo	11	Mouth	1	Non-Helper	1	0
2_Asega+Kalema+Okech	Asega	solo	12	Mouth	1	Non-Helper	1	0
2_Asega+Kalema+Okech	Kalema	cooperation	1	Mouth	2	Captor	0	0
2_Asega+Kalema+Okech	Kalema	cooperation	4	Mouth	2	Captor	0	0
2_Asega+Kalema+Okech	Kalema	cooperation	6	Mouth	2	Captor	0	0
2_Asega+Kalema+Okech	Kalema	cooperation	7	Mouth	2	Captor	0	0
2_Asega+Kalema+Okech	Kalema	cooperation	9	Mouth	2	Captor	0	0
2_Asega+Kalema+Okech	Kalema	cooperation	10	Mouth	2	Captor	0	0
2_Asega+Kalema+Okech	Kalema	solo	2	Mouth	2	Captor	0	0
2_Asega+Kalema+Okech	Kalema	solo	3	Mouth	2	Captor	0	0
2_Asega+Kalema+Okech	Kalema	solo	5	Mouth	2	Captor	0	0
2_Asega+Kalema+Okech	Kalema	solo	8	Mouth	2	Captor	0	0
2_Asega+Kalema+Okech	Kalema	solo	11	Mouth	2	Captor	0	0
2_Asega+Kalema+Okech	Kalema	solo	12	Mouth	2	Captor	0	0
2_Asega+Kalema+Okech	Okech	cooperation	1	Mouth	3	Non-Helper	3	0
2_Asega+Kalema+Okech	Okech	cooperation	4	Mouth	3	Non-Helper	3	0
2_Asega+Kalema+Okech	Okech	cooperation	6	Mouth	3	Non-Helper	3	0
2_Asega+Kalema+Okech	Okech	cooperation	7	Mouth	3	Non-Helper	2	0
2_Asega+Kalema+Okech	Okech	cooperation	9	Mouth	3	Non-Helper	3	0
2_Asega+Kalema+Okech	Okech	cooperation	10	Mouth	3	Non-Helper	3	0
2_Asega+Kalema+Okech	Okech	solo	2	Mouth	3	Non-Helper	2	0
2_Asega+Kalema+Okech	Okech	solo	3	Mouth	3	Non-Helper	3	0
2_Asega+Kalema+Okech	Okech	solo	5	Mouth	3	Non-Helper	3	0
2_Asega+Kalema+Okech	Okech	solo	8	Mouth	3	Non-Helper	3	0
2_Asega+Kalema+Okech	Okech	solo	11	Mouth	3	Non-Helper	3	0
2_Asega+Kalema+Okech	Okech	solo	12	Mouth	3	Non-Helper	3	0
3_Nkumwa+Umutama+Bili	Nkumwa	cooperation	2	Mouth	1	Helper	1	0
3_Nkumwa+Umutama+Bili	Nkumwa	cooperation	5	Mouth	1	Helper	1	0
3_Nkumwa+Umutama+Bili	Nkumwa	cooperation	8	Mouth	1	Helper	1	3.42
3_Nkumwa+Umutama+Bili	Nkumwa	cooperation	10	Mouth	1	Helper	1	3.03
3_Nkumwa+Umutama+Bili	Nkumwa	cooperation	11	Mouth	1	Helper	1	0
3_Nkumwa+Umutama+Bili	Nkumwa	solo	3	Mouth	1	Non-Helper	1	1.52
3_Nkumwa+Umutama+Bili	Nkumwa	solo	4	Mouth	1	Non-Helper	1	0
3_Nkumwa+Umutama+Bili	Nkumwa	solo	6	Mouth	1	Non-Helper	1	2.3
3_Nkumwa+Umutama+Bili	Nkumwa	solo	7	Mouth	1	Non-Helper	1	0
3_Nkumwa+Umutama+Bili	Nkumwa	solo	9	Mouth	1	Non-Helper	1	0
3_Nkumwa+Umutama+Bili	Nkumwa	solo	12	Mouth	1	Non-Helper	1	1.1
3_Nkumwa+Umutama+Bili	Umutama	cooperation	2	Mouth	2	Captor	0	0
3_Nkumwa+Umutama+Bili	Umutama	cooperation	5	Mouth	2	Captor	0	0
3_Nkumwa+Umutama+Bili	Umutama	cooperation	8	Mouth	2	Captor	0	0
3_Nkumwa+Umutama+Bili	Umutama	cooperation	10	Mouth	2	Captor	0	0
3_Nkumwa+Umutama+Bili	Umutama	cooperation	11	Mouth	2	Captor	0	0
3_Nkumwa+Umutama+Bili	Umutama	solo	3	Mouth	2	Captor	0	0
3_Nkumwa+Umutama+Bili	Umutama	solo	4	Mouth	2	Captor	0	0
3_Nkumwa+Umutama+Bili	Umutama	solo	6	Mouth	2	Captor	0	0
3_Nkumwa+Umutama+Bili	Umutama	solo	7	Mouth	2	Captor	0	0
3_Nkumwa+Umutama+Bili	Umutama	solo	9	Mouth	2	Captor	0	0
3_Nkumwa+Umutama+Bili	Umutama	solo	12	Mouth	2	Captor	0	0
3_Nkumwa+Umutama+Bili	Bili	cooperation	2	Mouth	3	Non-Helper	1	0
3_Nkumwa+Umutama+Bili	Bili	cooperation	5	Mouth	3	Non-Helper	3	0
3_Nkumwa+Umutama+Bili	Bili	cooperation	8	Mouth	3	Non-Helper	3	0
3_Nkumwa+Umutama+Bili	Bili	cooperation	10	Mouth	3	Non-Helper	1	0
3_Nkumwa+Umutama+Bili	Bili	cooperation	11	Mouth	3	Non-Helper	3	0
3_Nkumwa+Umutama+Bili	Bili	solo	3	Mouth	3	Non-Helper	0	0
3_Nkumwa+Umutama+Bili	Bili	solo	4	Mouth	3	Non-Helper	2	0
3_Nkumwa+Umutama+Bili	Bili	solo	6	Mouth	3	Non-Helper	3	0
3_Nkumwa+Umutama+Bili	Bili	solo	7	Mouth	3	Non-Helper	3	0
3_Nkumwa+Umutama+Bili	Bili	solo	9	Mouth	3	Non-Helper	3	0
3_Nkumwa+Umutama+Bili	Bili	solo	12	Mouth	3	Non-Helper	3	0
4_Umugenzi+Yoyo+Bwambale	Umugenzi	cooperation	3	Mouth	1	Captor	0	0
4_Umugenzi+Yoyo+Bwambale	Umugenzi	cooperation	4	Mouth	1	Helper	1	0
4_Umugenzi+Yoyo+Bwambale	Umugenzi	cooperation	6	Mouth	1	Captor	0	0
4_Umugenzi+Yoyo+Bwambale	Umugenzi	cooperation	7	Mouth	1	Helper	1	0
4_Umugenzi+Yoyo+Bwambale	Umugenzi	cooperation	9	Mouth	1	Captor	0	0
4_Umugenzi+Yoyo+Bwambale	Umugenzi	cooperation	12	Mouth	1	Non-Helper	2	0
4_Umugenzi+Yoyo+Bwambale	Umugenzi	solo	1	Mouth	1	Captor	0	0
4_Umugenzi+Yoyo+Bwambale	Umugenzi	solo	2	Mouth	1	Captor	0	0
4_Umugenzi+Yoyo+Bwambale	Umugenzi	solo	5	Mouth	1	Captor	0	0
4_Umugenzi+Yoyo+Bwambale	Umugenzi	solo	8	Mouth	1	Captor	0	0
4_Umugenzi+Yoyo+Bwambale	Umugenzi	solo	10	Mouth	1	Non-Helper	1	0
4_Umugenzi+Yoyo+Bwambale	Umugenzi	solo	11	Mouth	1	Non-Helper	3	0
4_Umugenzi+Yoyo+Bwambale	Yoyo	cooperation	3	Mouth	2	Non-Helper	3	0
4_Umugenzi+Yoyo+Bwambale	Yoyo	cooperation	4	Mouth	2	Non-Helper	3	0
4_Umugenzi+Yoyo+Bwambale	Yoyo	cooperation	6	Mouth	2	Non-Helper	3	0
4_Umugenzi+Yoyo+Bwambale	Yoyo	cooperation	7	Mouth	2	Non-Helper	3	0
4_Umugenzi+Yoyo+Bwambale	Yoyo	cooperation	9	Mouth	2	Helper	3	0
4_Umugenzi+Yoyo+Bwambale	Yoyo	cooperation	12	Mouth	2	Helper	2	0
4_Umugenzi+Yoyo+Bwambale	Yoyo	solo	1	Mouth	2	Non-Helper	3	0
4_Umugenzi+Yoyo+Bwambale	Yoyo	solo	2	Mouth	2	Non-Helper	3	0
4_Umugenzi+Yoyo+Bwambale	Yoyo	solo	5	Mouth	2	Non-Helper	3	0
4_Umugenzi+Yoyo+Bwambale	Yoyo	solo	8	Mouth	2	Non-Helper	3	0
4_Umugenzi+Yoyo+Bwambale	Yoyo	solo	10	Mouth	2	Non-Helper	1	0
4_Umugenzi+Yoyo+Bwambale	Yoyo	solo	11	Mouth	2	Non-Helper	3	0
4_Umugenzi+Yoyo+Bwambale	Bwambale	cooperation	3	Mouth	3	Helper	2	0
4_Umugenzi+Yoyo+Bwambale	Bwambale	cooperation	4	Mouth	3	Captor	0	0
4_Umugenzi+Yoyo+Bwambale	Bwambale	cooperation	6	Mouth	3	Helper	2	0
4_Umugenzi+Yoyo+Bwambale	Bwambale	cooperation	7	Mouth	3	Captor	0	0
4_Umugenzi+Yoyo+Bwambale	Bwambale	cooperation	9	Mouth	3	Non-Helper	3	0
4_Umugenzi+Yoyo+Bwambale	Bwambale	cooperation	12	Mouth	3	Captor	0	0
4_Umugenzi+Yoyo+Bwambale	Bwambale	solo	1	Mouth	3	Non-Helper	3	0
4_Umugenzi+Yoyo+Bwambale	Bwambale	solo	2	Mouth	3	Non-Helper	3	0
4_Umugenzi+Yoyo+Bwambale	Bwambale	solo	5	Mouth	3	Non-Helper	1	0
4_Umugenzi+Yoyo+Bwambale	Bwambale	solo	8	Mouth	3	Non-Helper	1	0
4_Umugenzi+Yoyo+Bwambale	Bwambale	solo	10	Mouth	3	Captor	0	0
4_Umugenzi+Yoyo+Bwambale	Bwambale	solo	11	Mouth	3	Captor	0	0
5_Yoyo+Nkumwa+Sally	Yoyo	cooperation	1	Mouth	1	Non-Helper	1	0
5_Yoyo+Nkumwa+Sally	Yoyo	cooperation	4	Mouth	1	Non-Helper	3	0
5_Yoyo+Nkumwa+Sally	Yoyo	cooperation	7	Mouth	1	Non-Helper	3	0
5_Yoyo+Nkumwa+Sally	Yoyo	cooperation	8	Mouth	1	Non-Helper	3	0
5_Yoyo+Nkumwa+Sally	Yoyo	cooperation	10	Mouth	1	Non-Helper	3	0
5_Yoyo+Nkumwa+Sally	Yoyo	cooperation	11	Mouth	1	Non-Helper	3	0
5_Yoyo+Nkumwa+Sally	Yoyo	solo	2	Mouth	1	Non-Helper	3	0
5_Yoyo+Nkumwa+Sally	Yoyo	solo	3	Mouth	1	Non-Helper	2	0
5_Yoyo+Nkumwa+Sally	Yoyo	solo	5	Mouth	1	Non-Helper	3	0
5_Yoyo+Nkumwa+Sally	Yoyo	solo	6	Mouth	1	Non-Helper	3	0
5_Yoyo+Nkumwa+Sally	Yoyo	solo	9	Mouth	1	Non-Helper	3	0
5_Yoyo+Nkumwa+Sally	Yoyo	solo	12	Mouth	1	Non-Helper	3	0
5_Yoyo+Nkumwa+Sally	Nkumwa	cooperation	1	Mouth	2	Helper	1	7.31
5_Yoyo+Nkumwa+Sally	Nkumwa	cooperation	4	Mouth	2	Helper	1	2.68
5_Yoyo+Nkumwa+Sally	Nkumwa	cooperation	7	Mouth	2	Helper	1	2.65
5_Yoyo+Nkumwa+Sally	Nkumwa	cooperation	8	Mouth	2	Helper	1	3.74
5_Yoyo+Nkumwa+Sally	Nkumwa	cooperation	10	Mouth	2	Helper	1	0
5_Yoyo+Nkumwa+Sally	Nkumwa	cooperation	11	Mouth	2	Helper	1	1.91
5_Yoyo+Nkumwa+Sally	Nkumwa	solo	2	Mouth	2	Non-Helper	1	0.39
5_Yoyo+Nkumwa+Sally	Nkumwa	solo	3	Mouth	2	Non-Helper	1	3
5_Yoyo+Nkumwa+Sally	Nkumwa	solo	5	Mouth	2	Non-Helper	1	4.06
5_Yoyo+Nkumwa+Sally	Nkumwa	solo	6	Mouth	2	Non-Helper	1	0
5_Yoyo+Nkumwa+Sally	Nkumwa	solo	9	Mouth	2	Non-Helper	3	0
5_Yoyo+Nkumwa+Sally	Nkumwa	solo	12	Mouth	2	Non-Helper	1	1.16
5_Yoyo+Nkumwa+Sally	Sally	cooperation	1	Mouth	3	Captor	0	0
5_Yoyo+Nkumwa+Sally	Sally	cooperation	4	Mouth	3	Captor	0	0
5_Yoyo+Nkumwa+Sally	Sally	cooperation	7	Mouth	3	Captor	0	0
5_Yoyo+Nkumwa+Sally	Sally	cooperation	8	Mouth	3	Captor	0	0
5_Yoyo+Nkumwa+Sally	Sally	cooperation	10	Mouth	3	Captor	0	0
5_Yoyo+Nkumwa+Sally	Sally	cooperation	11	Mouth	3	Captor	0	0
5_Yoyo+Nkumwa+Sally	Sally	solo	2	Mouth	3	Captor	0	0
5_Yoyo+Nkumwa+Sally	Sally	solo	3	Mouth	3	Captor	0	0
5_Yoyo+Nkumwa+Sally	Sally	solo	5	Mouth	3	Captor	0	0
5_Yoyo+Nkumwa+Sally	Sally	solo	6	Mouth	3	Captor	0	0
5_Yoyo+Nkumwa+Sally	Sally	solo	9	Mouth	3	Captor	0	0
5_Yoyo+Nkumwa+Sally	Sally	solo	12	Mouth	3	Captor	0	0
6_Kalema+Umutama+Namukisa	Kalema	cooperation	3	Mouth	1	Captor	0	0
6_Kalema+Umutama+Namukisa	Kalema	cooperation	5	Mouth	1	Captor	0	0
6_Kalema+Umutama+Namukisa	Kalema	cooperation	12	Mouth	1	Captor	0	0
6_Kalema+Umutama+Namukisa	Kalema	cooperation	13	Mouth	1	Captor	0	0
6_Kalema+Umutama+Namukisa	Kalema	cooperation	14	Mouth	1	Captor	0	0
6_Kalema+Umutama+Namukisa	Kalema	solo	1	Mouth	1	Captor	0	0
6_Kalema+Umutama+Namukisa	Kalema	solo	4	Mouth	1	Captor	0	0
6_Kalema+Umutama+Namukisa	Kalema	solo	7	Mouth	1	Captor	0	0
6_Kalema+Umutama+Namukisa	Kalema	solo	8	Mouth	1	Captor	0	0
6_Kalema+Umutama+Namukisa	Kalema	solo	10	Mouth	1	Captor	0	0
6_Kalema+Umutama+Namukisa	Kalema	solo	11	Mouth	1	Captor	0	0
6_Kalema+Umutama+Namukisa	Umutama	cooperation	3	Mouth	2	Non-Helper	3	0
6_Kalema+Umutama+Namukisa	Umutama	cooperation	5	Mouth	2	Non-Helper	3	0
6_Kalema+Umutama+Namukisa	Umutama	cooperation	12	Mouth	2	Non-Helper	2	0
6_Kalema+Umutama+Namukisa	Umutama	cooperation	13	Mouth	2	Non-Helper	2	0
6_Kalema+Umutama+Namukisa	Umutama	cooperation	14	Mouth	2	Non-Helper	3	0
6_Kalema+Umutama+Namukisa	Umutama	solo	1	Mouth	2	Non-Helper	3	0
6_Kalema+Umutama+Namukisa	Umutama	solo	4	Mouth	2	Non-Helper	3	0
6_Kalema+Umutama+Namukisa	Umutama	solo	7	Mouth	2	Non-Helper	3	0
6_Kalema+Umutama+Namukisa	Umutama	solo	8	Mouth	2	Non-Helper	3	0
6_Kalema+Umutama+Namukisa	Umutama	solo	10	Mouth	2	Non-Helper	3	0
6_Kalema+Umutama+Namukisa	Umutama	solo	11	Mouth	2	Non-Helper	3	0
6_Kalema+Umutama+Namukisa	Namukisa	cooperation	3	Mouth	3	Helper	2	0
6_Kalema+Umutama+Namukisa	Namukisa	cooperation	5	Mouth	3	Helper	3	0
6_Kalema+Umutama+Namukisa	Namukisa	cooperation	12	Mouth	3	Helper	1	0
6_Kalema+Umutama+Namukisa	Namukisa	cooperation	13	Mouth	3	Helper	3	0
6_Kalema+Umutama+Namukisa	Namukisa	cooperation	14	Mouth	3	Helper	2	0
6_Kalema+Umutama+Namukisa	Namukisa	solo	1	Mouth	3	Non-Helper	3	0
6_Kalema+Umutama+Namukisa	Namukisa	solo	4	Mouth	3	Non-Helper	3	0
6_Kalema+Umutama+Namukisa	Namukisa	solo	7	Mouth	3	Non-Helper	3	0
6_Kalema+Umutama+Namukisa	Namukisa	solo	8	Mouth	3	Non-Helper	3	0
6_Kalema+Umutama+Namukisa	Namukisa	solo	10	Mouth	3	Non-Helper	3	0
6_Kalema+Umutama+Namukisa	Namukisa	solo	11	Mouth	3	Non-Helper	3	0
7_Okech+Indi+Umugenzi	Okech	cooperation	1	Mouth	1	Captor	0	0
7_Okech+Indi+Umugenzi	Okech	cooperation	6	Mouth	1	Captor	0	0
7_Okech+Indi+Umugenzi	Okech	cooperation	7	Mouth	1	Captor	0	0
7_Okech+Indi+Umugenzi	Okech	cooperation	9	Mouth	1	Captor	0	0
7_Okech+Indi+Umugenzi	Okech	cooperation	12	Mouth	1	Captor	0	0
7_Okech+Indi+Umugenzi	Okech	cooperation	13	Mouth	1	Captor	0	0
7_Okech+Indi+Umugenzi	Okech	solo	3	Mouth	1	Captor	0	0
7_Okech+Indi+Umugenzi	Okech	solo	4	Mouth	1	Captor	0	0
7_Okech+Indi+Umugenzi	Okech	solo	5	Mouth	1	Captor	0	0
7_Okech+Indi+Umugenzi	Okech	solo	8	Mouth	1	Captor	0	0
7_Okech+Indi+Umugenzi	Okech	solo	10	Mouth	1	Captor	0	0
7_Okech+Indi+Umugenzi	Okech	solo	11	Mouth	1	Captor	0	0
7_Okech+Indi+Umugenzi	Indi	cooperation	1	Mouth	2	Non-Helper	3	0
7_Okech+Indi+Umugenzi	Indi	cooperation	6	Mouth	2	Non-Helper	2	0
7_Okech+Indi+Umugenzi	Indi	cooperation	7	Mouth	2	Helper	2	0
7_Okech+Indi+Umugenzi	Indi	cooperation	9	Mouth	2	Helper	2	0
7_Okech+Indi+Umugenzi	Indi	cooperation	12	Mouth	2	Helper	1	0
7_Okech+Indi+Umugenzi	Indi	cooperation	13	Mouth	2	Helper	2	0
7_Okech+Indi+Umugenzi	Indi	solo	3	Mouth	2	Non-Helper	3	0
7_Okech+Indi+Umugenzi	Indi	solo	4	Mouth	2	Non-Helper	3	0
7_Okech+Indi+Umugenzi	Indi	solo	5	Mouth	2	Non-Helper	3	0
7_Okech+Indi+Umugenzi	Indi	solo	8	Mouth	2	Non-Helper	3	0
7_Okech+Indi+Umugenzi	Indi	solo	10	Mouth	2	Non-Helper	3	0
7_Okech+Indi+Umugenzi	Indi	solo	11	Mouth	2	Non-Helper	3	0
7_Okech+Indi+Umugenzi	Umugenzi	cooperation	1	Mouth	3	Helper	3	0
7_Okech+Indi+Umugenzi	Umugenzi	cooperation	6	Mouth	3	Helper	1	0
7_Okech+Indi+Umugenzi	Umugenzi	cooperation	7	Mouth	3	Non-Helper	1	0
7_Okech+Indi+Umugenzi	Umugenzi	cooperation	9	Mouth	3	Non-Helper	1	0
7_Okech+Indi+Umugenzi	Umugenzi	cooperation	12	Mouth	3	Non-Helper	1	0
7_Okech+Indi+Umugenzi	Umugenzi	cooperation	13	Mouth	3	Non-Helper	3	0
7_Okech+Indi+Umugenzi	Umugenzi	solo	3	Mouth	3	Non-Helper	3	0
7_Okech+Indi+Umugenzi	Umugenzi	solo	4	Mouth	3	Non-Helper	3	0
7_Okech+Indi+Umugenzi	Umugenzi	solo	5	Mouth	3	Non-Helper	2	0
7_Okech+Indi+Umugenzi	Umugenzi	solo	8	Mouth	3	Non-Helper	3	0
7_Okech+Indi+Umugenzi	Umugenzi	solo	10	Mouth	3	Non-Helper	2	0
7_Okech+Indi+Umugenzi	Umugenzi	solo	11	Mouth	3	Non-Helper	3	0
8_Baluku+Bili+Bwambale	Baluku	cooperation	5	Mouth	1	Captor	0	0
8_Baluku+Bili+Bwambale	Baluku	cooperation	13	Mouth	1	Captor	0	0
8_Baluku+Bili+Bwambale	Baluku	solo	1	Mouth	1	Captor	0	0
8_Baluku+Bili+Bwambale	Baluku	solo	2	Mouth	1	Non-Helper	1	0
8_Baluku+Bili+Bwambale	Baluku	solo	6	Mouth	1	Captor	0	0
8_Baluku+Bili+Bwambale	Baluku	solo	7	Mouth	1	Captor	0	0
8_Baluku+Bili+Bwambale	Baluku	solo	9	Mouth	1	Captor	0	0
8_Baluku+Bili+Bwambale	Baluku	solo	12	Mouth	1	Captor	0	0
8_Baluku+Bili+Bwambale	Bili	cooperation	5	Mouth	2	Non-Helper	3	0
8_Baluku+Bili+Bwambale	Bili	cooperation	13	Mouth	2	Non-Helper	3	0
8_Baluku+Bili+Bwambale	Bili	solo	1	Mouth	2	Non-Helper	3	0
8_Baluku+Bili+Bwambale	Bili	solo	2	Mouth	2	Non-Helper	3	0
8_Baluku+Bili+Bwambale	Bili	solo	6	Mouth	2	Non-Helper	3	0
8_Baluku+Bili+Bwambale	Bili	solo	7	Mouth	2	Non-Helper	3	0
8_Baluku+Bili+Bwambale	Bili	solo	9	Mouth	2	Non-Helper	3	0
8_Baluku+Bili+Bwambale	Bili	solo	12	Mouth	2	Non-Helper	3	0
8_Baluku+Bili+Bwambale	Bwambale	cooperation	5	Mouth	3	Helper	2	0
8_Baluku+Bili+Bwambale	Bwambale	cooperation	13	Mouth	3	Helper	1	0
8_Baluku+Bili+Bwambale	Bwambale	solo	1	Mouth	3	Non-Helper	3	0
8_Baluku+Bili+Bwambale	Bwambale	solo	2	Mouth	3	Non-Helper	0	0
8_Baluku+Bili+Bwambale	Bwambale	solo	6	Mouth	3	Non-Helper	3	0
8_Baluku+Bili+Bwambale	Bwambale	solo	7	Mouth	3	Non-Helper	3	0
8_Baluku+Bili+Bwambale	Bwambale	solo	9	Mouth	3	Non-Helper	3	0
8_Baluku+Bili+Bwambale	Bwambale	solo	12	Mouth	3	Non-Helper	3	0

## Sheet: Eating %
triad	individual	condition	trial	rank	role	proximity	eating
1_Indi+Baluku+Namukisa	Indi	solo	1	1	Captor	0	97.82
1_Indi+Baluku+Namukisa	Indi	solo	4	1	Captor	0	94.41
1_Indi+Baluku+Namukisa	Indi	solo	6	1	Captor	0	93.5
1_Indi+Baluku+Namukisa	Indi	solo	7	1	Captor	0	96.35
1_Indi+Baluku+Namukisa	Indi	solo	9	1	Captor	0	69.68
1_Indi+Baluku+Namukisa	Indi	solo	10	1	Captor	0	93.81
1_Indi+Baluku+Namukisa	Indi	cooperation	2	1	Captor	0	94.87
1_Indi+Baluku+Namukisa	Indi	cooperation	3	1	Captor	0	97.88
1_Indi+Baluku+Namukisa	Indi	cooperation	5	1	Captor	0	65.82
1_Indi+Baluku+Namukisa	Indi	cooperation	8	1	Captor	0	97.16
1_Indi+Baluku+Namukisa	Indi	cooperation	11	1	Captor	0	91.73
1_Indi+Baluku+Namukisa	Indi	cooperation	12	1	Captor	0	97.43
1_Indi+Baluku+Namukisa	Baluku	solo	1	2	Non-Helper	1	1.14
1_Indi+Baluku+Namukisa	Baluku	solo	4	2	Non-Helper	1	1.69
1_Indi+Baluku+Namukisa	Baluku	solo	6	2	Non-Helper	1	5.34
1_Indi+Baluku+Namukisa	Baluku	solo	7	2	Non-Helper	1	6.83
1_Indi+Baluku+Namukisa	Baluku	solo	9	2	Non-Helper	2	4.8
1_Indi+Baluku+Namukisa	Baluku	solo	10	2	Non-Helper	1	0
1_Indi+Baluku+Namukisa	Baluku	cooperation	2	2	Helper	1	2.06
1_Indi+Baluku+Namukisa	Baluku	cooperation	3	2	Helper	1	9.97
1_Indi+Baluku+Namukisa	Baluku	cooperation	5	2	Helper	1	8.32
1_Indi+Baluku+Namukisa	Baluku	cooperation	8	2	Helper	1	14.11
1_Indi+Baluku+Namukisa	Baluku	cooperation	11	2	Helper	1	17.39
1_Indi+Baluku+Namukisa	Baluku	cooperation	12	2	Helper	1	15.1
1_Indi+Baluku+Namukisa	Namukisa	solo	1	3	Non-Helper	3	0
1_Indi+Baluku+Namukisa	Namukisa	solo	4	3	Non-Helper	3	0
1_Indi+Baluku+Namukisa	Namukisa	solo	6	3	Non-Helper	3	7.73
1_Indi+Baluku+Namukisa	Namukisa	solo	7	3	Non-Helper	3	0
1_Indi+Baluku+Namukisa	Namukisa	solo	9	3	Non-Helper	3	0
1_Indi+Baluku+Namukisa	Namukisa	solo	10	3	Non-Helper	3	6.6
1_Indi+Baluku+Namukisa	Namukisa	cooperation	2	3	Non-Helper	1	3.74
1_Indi+Baluku+Namukisa	Namukisa	cooperation	3	3	Non-Helper	3	0
1_Indi+Baluku+Namukisa	Namukisa	cooperation	5	3	Non-Helper	2	0.11
1_Indi+Baluku+Namukisa	Namukisa	cooperation	8	3	Non-Helper	3	13.1
1_Indi+Baluku+Namukisa	Namukisa	cooperation	11	3	Non-Helper	3	0
1_Indi+Baluku+Namukisa	Namukisa	cooperation	12	3	Non-Helper	3	0
2_Asega+Kalema+Okech	Asega	cooperation	1	1	Helper	3	0
2_Asega+Kalema+Okech	Asega	cooperation	4	1	Helper	1	11.14
2_Asega+Kalema+Okech	Asega	cooperation	6	1	Helper	2	58.14
2_Asega+Kalema+Okech	Asega	cooperation	7	1	Helper	1	21.99
2_Asega+Kalema+Okech	Asega	cooperation	9	1	Helper	1	1.82
2_Asega+Kalema+Okech	Asega	cooperation	10	1	Helper	1	54.78
2_Asega+Kalema+Okech	Asega	solo	2	1	Non-Helper	1	38.37
2_Asega+Kalema+Okech	Asega	solo	3	1	Non-Helper	1	9.09
2_Asega+Kalema+Okech	Asega	solo	5	1	Non-Helper	1	13.05
2_Asega+Kalema+Okech	Asega	solo	8	1	Non-Helper	1	36.09
2_Asega+Kalema+Okech	Asega	solo	11	1	Non-Helper	1	23.24
2_Asega+Kalema+Okech	Asega	solo	12	1	Non-Helper	1	1.62
2_Asega+Kalema+Okech	Kalema	cooperation	1	2	Captor	0	87.99
2_Asega+Kalema+Okech	Kalema	cooperation	4	2	Captor	0	93.22
2_Asega+Kalema+Okech	Kalema	cooperation	6	2	Captor	0	98.99
2_Asega+Kalema+Okech	Kalema	cooperation	7	2	Captor	0	89.99
2_Asega+Kalema+Okech	Kalema	cooperation	9	2	Captor	0	95.52
2_Asega+Kalema+Okech	Kalema	cooperation	10	2	Captor	0	94.33
2_Asega+Kalema+Okech	Kalema	solo	2	2	Captor	0	85.12
2_Asega+Kalema+Okech	Kalema	solo	3	2	Captor	0	89.2
2_Asega+Kalema+Okech	Kalema	solo	5	2	Captor	0	97.2
2_Asega+Kalema+Okech	Kalema	solo	8	2	Captor	0	95.2
2_Asega+Kalema+Okech	Kalema	solo	11	2	Captor	0	95.62
2_Asega+Kalema+Okech	Kalema	solo	12	2	Captor	0	3.56
2_Asega+Kalema+Okech	Okech	cooperation	1	3	Non-Helper	3	0
2_Asega+Kalema+Okech	Okech	cooperation	4	3	Non-Helper	3	0.64
2_Asega+Kalema+Okech	Okech	cooperation	6	3	Non-Helper	3	0
2_Asega+Kalema+Okech	Okech	cooperation	7	3	Non-Helper	2	0.55
2_Asega+Kalema+Okech	Okech	cooperation	9	3	Non-Helper	3	0.82
2_Asega+Kalema+Okech	Okech	cooperation	10	3	Non-Helper	3	0
2_Asega+Kalema+Okech	Okech	solo	2	3	Non-Helper	2	3.48
2_Asega+Kalema+Okech	Okech	solo	3	3	Non-Helper	3	0
2_Asega+Kalema+Okech	Okech	solo	5	3	Non-Helper	3	5.72
2_Asega+Kalema+Okech	Okech	solo	8	3	Non-Helper	3	0
2_Asega+Kalema+Okech	Okech	solo	11	3	Non-Helper	3	0
2_Asega+Kalema+Okech	Okech	solo	12	3	Non-Helper	3	0.6
3_Nkumwa+Umutama+Bili	Nkumwa	cooperation	2	1	Helper	1	80.59
3_Nkumwa+Umutama+Bili	Nkumwa	cooperation	5	1	Helper	1	7.98
3_Nkumwa+Umutama+Bili	Nkumwa	cooperation	8	1	Helper	1	66.56
3_Nkumwa+Umutama+Bili	Nkumwa	cooperation	10	1	Helper	1	66.5
3_Nkumwa+Umutama+Bili	Nkumwa	cooperation	11	1	Helper	1	37.11
3_Nkumwa+Umutama+Bili	Nkumwa	solo	3	1	Non-Helper	1	26.57
3_Nkumwa+Umutama+Bili	Nkumwa	solo	4	1	Non-Helper	1	86.32
3_Nkumwa+Umutama+Bili	Nkumwa	solo	6	1	Non-Helper	1	67.29
3_Nkumwa+Umutama+Bili	Nkumwa	solo	7	1	Non-Helper	1	56.86
3_Nkumwa+Umutama+Bili	Nkumwa	solo	9	1	Non-Helper	1	60.06
3_Nkumwa+Umutama+Bili	Nkumwa	solo	12	1	Non-Helper	1	67.11
3_Nkumwa+Umutama+Bili	Umutama	cooperation	2	2	Captor	0	41.3
3_Nkumwa+Umutama+Bili	Umutama	cooperation	5	2	Captor	0	61.39
3_Nkumwa+Umutama+Bili	Umutama	cooperation	8	2	Captor	0	70.23
3_Nkumwa+Umutama+Bili	Umutama	cooperation	10	2	Captor	0	61.96
3_Nkumwa+Umutama+Bili	Umutama	cooperation	11	2	Captor	0	59.83
3_Nkumwa+Umutama+Bili	Umutama	solo	3	2	Captor	0	76.99
3_Nkumwa+Umutama+Bili	Umutama	solo	4	2	Captor	0	50.04
3_Nkumwa+Umutama+Bili	Umutama	solo	6	2	Captor	0	50.6
3_Nkumwa+Umutama+Bili	Umutama	solo	7	2	Captor	0	73.68
3_Nkumwa+Umutama+Bili	Umutama	solo	9	2	Captor	0	93.16
3_Nkumwa+Umutama+Bili	Umutama	solo	12	2	Captor	0	36.53
3_Nkumwa+Umutama+Bili	Bili	cooperation	2	3	Non-Helper	1	5.19
3_Nkumwa+Umutama+Bili	Bili	cooperation	5	3	Non-Helper	3	1.61
3_Nkumwa+Umutama+Bili	Bili	cooperation	8	3	Non-Helper	3	8.16
3_Nkumwa+Umutama+Bili	Bili	cooperation	10	3	Non-Helper	1	5.13
3_Nkumwa+Umutama+Bili	Bili	cooperation	11	3	Non-Helper	3	27.41
3_Nkumwa+Umutama+Bili	Bili	solo	3	3	Non-Helper	0	9.36
3_Nkumwa+Umutama+Bili	Bili	solo	4	3	Non-Helper	2	8.06
3_Nkumwa+Umutama+Bili	Bili	solo	6	3	Non-Helper	3	4.88
3_Nkumwa+Umutama+Bili	Bili	solo	7	3	Non-Helper	3	6.41
3_Nkumwa+Umutama+Bili	Bili	solo	9	3	Non-Helper	3	7.07
3_Nkumwa+Umutama+Bili	Bili	solo	12	3	Non-Helper	3	17.02
4_Umugenzi+Yoyo+Bwambale	Umugenzi	cooperation	3	1	Captor	0	85
4_Umugenzi+Yoyo+Bwambale	Umugenzi	cooperation	4	1	Helper	1	0
4_Umugenzi+Yoyo+Bwambale	Umugenzi	cooperation	6	1	Captor	0	71.12
4_Umugenzi+Yoyo+Bwambale	Umugenzi	cooperation	7	1	Helper	1	0.35
4_Umugenzi+Yoyo+Bwambale	Umugenzi	cooperation	9	1	Captor	0	97.34
4_Umugenzi+Yoyo+Bwambale	Umugenzi	cooperation	12	1	Non-Helper	2	3.27
4_Umugenzi+Yoyo+Bwambale	Umugenzi	solo	1	1	Captor	0	94.53
4_Umugenzi+Yoyo+Bwambale	Umugenzi	solo	2	1	Captor	0	65.35
4_Umugenzi+Yoyo+Bwambale	Umugenzi	solo	5	1	Captor	0	95.89
4_Umugenzi+Yoyo+Bwambale	Umugenzi	solo	8	1	Captor	0	93.57
4_Umugenzi+Yoyo+Bwambale	Umugenzi	solo	10	1	Non-Helper	1	75.41
4_Umugenzi+Yoyo+Bwambale	Umugenzi	solo	11	1	Non-Helper	3	2.83
4_Umugenzi+Yoyo+Bwambale	Yoyo	cooperation	3	2	Non-Helper	3	0
4_Umugenzi+Yoyo+Bwambale	Yoyo	cooperation	4	2	Non-Helper	3	0
4_Umugenzi+Yoyo+Bwambale	Yoyo	cooperation	6	2	Non-Helper	3	8.3
4_Umugenzi+Yoyo+Bwambale	Yoyo	cooperation	7	2	Non-Helper	3	0
4_Umugenzi+Yoyo+Bwambale	Yoyo	cooperation	9	2	Helper	3	18.6
4_Umugenzi+Yoyo+Bwambale	Yoyo	cooperation	12	2	Helper	2	0
4_Umugenzi+Yoyo+Bwambale	Yoyo	solo	1	2	Non-Helper	3	0
4_Umugenzi+Yoyo+Bwambale	Yoyo	solo	2	2	Non-Helper	3	0
4_Umugenzi+Yoyo+Bwambale	Yoyo	solo	5	2	Non-Helper	3	0
4_Umugenzi+Yoyo+Bwambale	Yoyo	solo	8	2	Non-Helper	3	25.24
4_Umugenzi+Yoyo+Bwambale	Yoyo	solo	10	2	Non-Helper	1	53.13
4_Umugenzi+Yoyo+Bwambale	Yoyo	solo	11	2	Non-Helper	3	1.02
4_Umugenzi+Yoyo+Bwambale	Bwambale	cooperation	3	3	Helper	2	3.63
4_Umugenzi+Yoyo+Bwambale	Bwambale	cooperation	4	3	Captor	0	63.8
4_Umugenzi+Yoyo+Bwambale	Bwambale	cooperation	6	3	Helper	2	23.31
4_Umugenzi+Yoyo+Bwambale	Bwambale	cooperation	7	3	Captor	0	68.53
4_Umugenzi+Yoyo+Bwambale	Bwambale	cooperation	9	3	Non-Helper	3	20.48
4_Umugenzi+Yoyo+Bwambale	Bwambale	cooperation	12	3	Captor	0	89.83
4_Umugenzi+Yoyo+Bwambale	Bwambale	solo	1	3	Non-Helper	3	0.49
4_Umugenzi+Yoyo+Bwambale	Bwambale	solo	2	3	Non-Helper	3	67.75
4_Umugenzi+Yoyo+Bwambale	Bwambale	solo	5	3	Non-Helper	1	7
4_Umugenzi+Yoyo+Bwambale	Bwambale	solo	8	3	Non-Helper	1	33.86
4_Umugenzi+Yoyo+Bwambale	Bwambale	solo	10	3	Captor	0	8.03
4_Umugenzi+Yoyo+Bwambale	Bwambale	solo	11	3	Captor	0	96.69
5_Yoyo+Nkumwa+Sally	Yoyo	cooperation	1	1	Non-Helper	1	0
5_Yoyo+Nkumwa+Sally	Yoyo	cooperation	4	1	Non-Helper	3	0
5_Yoyo+Nkumwa+Sally	Yoyo	cooperation	7	1	Non-Helper	3	0
5_Yoyo+Nkumwa+Sally	Yoyo	cooperation	8	1	Non-Helper	3	0
5_Yoyo+Nkumwa+Sally	Yoyo	cooperation	10	1	Non-Helper	3	0
5_Yoyo+Nkumwa+Sally	Yoyo	cooperation	11	1	Non-Helper	3	0
5_Yoyo+Nkumwa+Sally	Yoyo	solo	2	1	Non-Helper	3	0.67
5_Yoyo+Nkumwa+Sally	Yoyo	solo	3	1	Non-Helper	2	0
5_Yoyo+Nkumwa+Sally	Yoyo	solo	5	1	Non-Helper	3	0
5_Yoyo+Nkumwa+Sally	Yoyo	solo	6	1	Non-Helper	3	0
5_Yoyo+Nkumwa+Sally	Yoyo	solo	9	1	Non-Helper	3	0
5_Yoyo+Nkumwa+Sally	Yoyo	solo	12	1	Non-Helper	3	0
5_Yoyo+Nkumwa+Sally	Nkumwa	cooperation	1	2	Helper	1	19.38
5_Yoyo+Nkumwa+Sally	Nkumwa	cooperation	4	2	Helper	1	18.4
5_Yoyo+Nkumwa+Sally	Nkumwa	cooperation	7	2	Helper	1	24.54
5_Yoyo+Nkumwa+Sally	Nkumwa	cooperation	8	2	Helper	1	11.03
5_Yoyo+Nkumwa+Sally	Nkumwa	cooperation	10	2	Helper	1	7.85
5_Yoyo+Nkumwa+Sally	Nkumwa	cooperation	11	2	Helper	1	39.9
5_Yoyo+Nkumwa+Sally	Nkumwa	solo	2	2	Non-Helper	1	6.29
5_Yoyo+Nkumwa+Sally	Nkumwa	solo	3	2	Non-Helper	1	25.04
5_Yoyo+Nkumwa+Sally	Nkumwa	solo	5	2	Non-Helper	1	48.02
5_Yoyo+Nkumwa+Sally	Nkumwa	solo	6	2	Non-Helper	1	2.1
5_Yoyo+Nkumwa+Sally	Nkumwa	solo	9	2	Non-Helper	3	14.15
5_Yoyo+Nkumwa+Sally	Nkumwa	solo	12	2	Non-Helper	1	2.02
5_Yoyo+Nkumwa+Sally	Sally	cooperation	1	3	Captor	0	93
5_Yoyo+Nkumwa+Sally	Sally	cooperation	4	3	Captor	0	74.9
5_Yoyo+Nkumwa+Sally	Sally	cooperation	7	3	Captor	0	81.43
5_Yoyo+Nkumwa+Sally	Sally	cooperation	8	3	Captor	0	84.06
5_Yoyo+Nkumwa+Sally	Sally	cooperation	10	3	Captor	0	79.77
5_Yoyo+Nkumwa+Sally	Sally	cooperation	11	3	Captor	0	92.45
5_Yoyo+Nkumwa+Sally	Sally	solo	2	3	Captor	0	90.98
5_Yoyo+Nkumwa+Sally	Sally	solo	3	3	Captor	0	93.88
5_Yoyo+Nkumwa+Sally	Sally	solo	5	3	Captor	0	88.48
5_Yoyo+Nkumwa+Sally	Sally	solo	6	3	Captor	0	95.73
5_Yoyo+Nkumwa+Sally	Sally	solo	9	3	Captor	0	90.74
5_Yoyo+Nkumwa+Sally	Sally	solo	12	3	Captor	0	92.18
6_Kalema+Umutama+Namukisa	Kalema	cooperation	3	1	Captor	0	98.77
6_Kalema+Umutama+Namukisa	Kalema	cooperation	5	1	Captor	0	95.19
6_Kalema+Umutama+Namukisa	Kalema	cooperation	12	1	Captor	0	92.41
6_Kalema+Umutama+Namukisa	Kalema	cooperation	13	1	Captor	0	99.29
6_Kalema+Umutama+Namukisa	Kalema	cooperation	14	1	Captor	0	99.45
6_Kalema+Umutama+Namukisa	Kalema	solo	1	1	Captor	0	80.93
6_Kalema+Umutama+Namukisa	Kalema	solo	4	1	Captor	0	98.58
6_Kalema+Umutama+Namukisa	Kalema	solo	7	1	Captor	0	90.59
6_Kalema+Umutama+Namukisa	Kalema	solo	8	1	Captor	0	82.68
6_Kalema+Umutama+Namukisa	Kalema	solo	10	1	Captor	0	78.71
6_Kalema+Umutama+Namukisa	Kalema	solo	11	1	Captor	0	94.28
6_Kalema+Umutama+Namukisa	Umutama	cooperation	3	2	Non-Helper	3	3.77
6_Kalema+Umutama+Namukisa	Umutama	cooperation	5	2	Non-Helper	3	0
6_Kalema+Umutama+Namukisa	Umutama	cooperation	12	2	Non-Helper	2	6.87
6_Kalema+Umutama+Namukisa	Umutama	cooperation	13	2	Non-Helper	2	1.01
6_Kalema+Umutama+Namukisa	Umutama	cooperation	14	2	Non-Helper	3	0
6_Kalema+Umutama+Namukisa	Umutama	solo	1	2	Non-Helper	3	0
6_Kalema+Umutama+Namukisa	Umutama	solo	4	2	Non-Helper	3	0
6_Kalema+Umutama+Namukisa	Umutama	solo	7	2	Non-Helper	3	1.11
6_Kalema+Umutama+Namukisa	Umutama	solo	8	2	Non-Helper	3	2.11
6_Kalema+Umutama+Namukisa	Umutama	solo	10	2	Non-Helper	3	0
6_Kalema+Umutama+Namukisa	Umutama	solo	11	2	Non-Helper	3	5.02
6_Kalema+Umutama+Namukisa	Namukisa	cooperation	3	3	Helper	2	0.95
6_Kalema+Umutama+Namukisa	Namukisa	cooperation	5	3	Helper	3	7.22
6_Kalema+Umutama+Namukisa	Namukisa	cooperation	12	3	Helper	1	5.53
6_Kalema+Umutama+Namukisa	Namukisa	cooperation	13	3	Helper	3	0
6_Kalema+Umutama+Namukisa	Namukisa	cooperation	14	3	Helper	2	0
6_Kalema+Umutama+Namukisa	Namukisa	solo	1	3	Non-Helper	3	13.77
6_Kalema+Umutama+Namukisa	Namukisa	solo	4	3	Non-Helper	3	0
6_Kalema+Umutama+Namukisa	Namukisa	solo	7	3	Non-Helper	3	6.19
6_Kalema+Umutama+Namukisa	Namukisa	solo	8	3	Non-Helper	3	2.01
6_Kalema+Umutama+Namukisa	Namukisa	solo	10	3	Non-Helper	3	0
6_Kalema+Umutama+Namukisa	Namukisa	solo	11	3	Non-Helper	3	0.13
7_Okech+Indi+Umugenzi	Okech	cooperation	1	1	Captor	0	59.02
7_Okech+Indi+Umugenzi	Okech	cooperation	6	1	Captor	0	88.88
7_Okech+Indi+Umugenzi	Okech	cooperation	7	1	Captor	0	84.42
7_Okech+Indi+Umugenzi	Okech	cooperation	9	1	Captor	0	91.84
7_Okech+Indi+Umugenzi	Okech	cooperation	12	1	Captor	0	81.71
7_Okech+Indi+Umugenzi	Okech	cooperation	13	1	Captor	0	69.14
7_Okech+Indi+Umugenzi	Okech	solo	3	1	Captor	0	92.43
7_Okech+Indi+Umugenzi	Okech	solo	4	1	Captor	0	93.07
7_Okech+Indi+Umugenzi	Okech	solo	5	1	Captor	0	76.86
7_Okech+Indi+Umugenzi	Okech	solo	8	1	Captor	0	89.41
7_Okech+Indi+Umugenzi	Okech	solo	10	1	Captor	0	91.91
7_Okech+Indi+Umugenzi	Okech	solo	11	1	Captor	0	88.74
7_Okech+Indi+Umugenzi	Indi	cooperation	1	2	Non-Helper	3	0
7_Okech+Indi+Umugenzi	Indi	cooperation	6	2	Non-Helper	2	13.71
7_Okech+Indi+Umugenzi	Indi	cooperation	7	2	Helper	2	2.13
7_Okech+Indi+Umugenzi	Indi	cooperation	9	2	Helper	2	2.89
7_Okech+Indi+Umugenzi	Indi	cooperation	12	2	Helper	1	1.7
7_Okech+Indi+Umugenzi	Indi	cooperation	13	2	Helper	2	6.12
7_Okech+Indi+Umugenzi	Indi	solo	3	2	Non-Helper	3	0.26
7_Okech+Indi+Umugenzi	Indi	solo	4	2	Non-Helper	3	0.18
7_Okech+Indi+Umugenzi	Indi	solo	5	2	Non-Helper	3	2.4
7_Okech+Indi+Umugenzi	Indi	solo	8	2	Non-Helper	3	4.02
7_Okech+Indi+Umugenzi	Indi	solo	10	2	Non-Helper	3	4.88
7_Okech+Indi+Umugenzi	Indi	solo	11	2	Non-Helper	3	18.82
7_Okech+Indi+Umugenzi	Umugenzi	cooperation	1	3	Helper	3	0
7_Okech+Indi+Umugenzi	Umugenzi	cooperation	6	3	Helper	1	7.72
7_Okech+Indi+Umugenzi	Umugenzi	cooperation	7	3	Non-Helper	1	0.93
7_Okech+Indi+Umugenzi	Umugenzi	cooperation	9	3	Non-Helper	1	11.55
7_Okech+Indi+Umugenzi	Umugenzi	cooperation	12	3	Non-Helper	1	0
7_Okech+Indi+Umugenzi	Umugenzi	cooperation	13	3	Non-Helper	3	0
7_Okech+Indi+Umugenzi	Umugenzi	solo	3	3	Non-Helper	3	1.08
7_Okech+Indi+Umugenzi	Umugenzi	solo	4	3	Non-Helper	3	2.86
7_Okech+Indi+Umugenzi	Umugenzi	solo	5	3	Non-Helper	2	11.9
7_Okech+Indi+Umugenzi	Umugenzi	solo	8	3	Non-Helper	3	1.63
7_Okech+Indi+Umugenzi	Umugenzi	solo	10	3	Non-Helper	2	0.31
7_Okech+Indi+Umugenzi	Umugenzi	solo	11	3	Non-Helper	3	0
8_Baluku+Bili+Bwambale	Baluku	cooperation	5	1	Captor	0	90.17
8_Baluku+Bili+Bwambale	Baluku	cooperation	13	1	Captor	0	69.46
8_Baluku+Bili+Bwambale	Baluku	solo	1	1	Captor	0	95.48
8_Baluku+Bili+Bwambale	Baluku	solo	2	1	Non-Helper	1	22.49
8_Baluku+Bili+Bwambale	Baluku	solo	6	1	Captor	0	81.56
8_Baluku+Bili+Bwambale	Baluku	solo	7	1	Captor	0	92.8
8_Baluku+Bili+Bwambale	Baluku	solo	9	1	Captor	0	98.84
8_Baluku+Bili+Bwambale	Baluku	solo	12	1	Captor	0	85.85
8_Baluku+Bili+Bwambale	Bili	cooperation	5	2	Non-Helper	3	0
8_Baluku+Bili+Bwambale	Bili	cooperation	13	2	Non-Helper	3	0
8_Baluku+Bili+Bwambale	Bili	solo	1	2	Non-Helper	3	0
8_Baluku+Bili+Bwambale	Bili	solo	2	2	Non-Helper	3	0.6
8_Baluku+Bili+Bwambale	Bili	solo	6	2	Non-Helper	3	0
8_Baluku+Bili+Bwambale	Bili	solo	7	2	Non-Helper	3	5.42
8_Baluku+Bili+Bwambale	Bili	solo	9	2	Non-Helper	3	0
8_Baluku+Bili+Bwambale	Bili	solo	12	2	Non-Helper	3	0
8_Baluku+Bili+Bwambale	Bwambale	cooperation	5	3	Helper	2	0
8_Baluku+Bili+Bwambale	Bwambale	cooperation	13	3	Helper	1	27.77
8_Baluku+Bili+Bwambale	Bwambale	solo	1	3	Non-Helper	3	0
8_Baluku+Bili+Bwambale	Bwambale	solo	2	3	Non-Helper	0	75.67
8_Baluku+Bili+Bwambale	Bwambale	solo	6	3	Non-Helper	3	0
8_Baluku+Bili+Bwambale	Bwambale	solo	7	3	Non-Helper	3	6.88
8_Baluku+Bili+Bwambale	Bwambale	solo	9	3	Non-Helper	3	0
8_Baluku+Bili+Bwambale	Bwambale	solo	12	3	Non-Helper	3	0
